# Supplementary material for: Evaluating phenotypic plasticity of reproductive traits among Korean rice cultivars under diverse climatic conditions
Source: Front Plant Sci. 2026 Mar 19;17:1697493. doi: 10.3389/fpls.2026.1697493 (PMC13044014; doi:10.3389/fpls.2026.1697493)
Supplement: Supplementary file 5 [file Table1.xlsx]

## Sheet: Table S1
Table S1. Information and selected data of reproductive traits in three maturing groups with cultivation years
						2018-Paddy field (Pf)				2020-Paddy field (Pf)				2023-phenotypic-measuring automated greenhouse (PMAG)
No.	Cultivar	Genotype1	Subspecies	Year released	Earliness2	Panicle length (Pl)	Panicle count (Pc)	Number of seeds per panicle (NsP)	Total number of seeds (Ns)	Panicle length (Pl)	Panicle count (Pc)	Number of seeds per panicle (NsP)	Total number of seeds (Ns)	Panicle length (Pl)	Panicle count (Pc)	Number of seeds per panicle (NsP)	Total number of seeds (Ns)
1	Geumyoung	G51	japonica	2009	E	22	14	107	1498	18.1	14	79.7308	1116.23	26.25	15.5908	114.443	1784.25
2	Keumobyeo 2ho	G18	japonica	1996	E	21	11	141	1551	21.7	8.9	120.033	1068.3	15.75	14.5863	75.7386	1104.75
3	Namil	G30	japonica	2002	E	29	8	195	1560	22.3	9.7	131.135	1272.01	14.25	20.1853	91.2916	1842.75
4	Dunnaebyeo	G13	japonica	1992	E	21	11	79	869	22.9	10.7	85.8438	918.528	18	18.5986	114.56	2130.67
5	Manna	G38	japonica	2005	E	20	9	166	1494	18.4	9.9	110.129	1090.28	17	14.4584	82.7372	1196.25
6	Mananbyeo	G23	japonica	1998	E	20	12	116	1392	16.3	9.5	92	874	23	11.5558	75.3948	871.25
7	Manho	G29	japonica	2002	E	22	10	148	1480	18.6	11.3	120.471	1361.32	20.5	16.8406	134.481	2264.75
8	Sandeuljinmi	G41	japonica	2006	E	22	14	110	1540	17.3	15.5	84.3265	1307.06	21.75	15.1644	110.11	1669.75
9	Samcheonbyeo	G16	japonica	1995	E	21	13	98	1274	17.8	11.2	91.5455	1025.31	17.25	16.726	94.4787	1580.25
10	Saesangchu	G27	japonica	2001	E	23	11	121	1331	19.3	10.2	104.7	1067.94	15.25	16.0206	78.9294	1264.5
11	Seolemi	G58	japonica	2011	E	20	13	104	1352	17.5	13.9	88.6053	1231.61	23.75	15.3181	113.428	1737.5
12	Seongsan	G59	japonica	2016	E	22	10	112	1120	19	12	95.7222	1148.67	20.5	15.4782	81.0495	1254.5
13	Asemi	G66	japonica	2013	E	22	12	107	1284	19.8	12.8	95.6053	1223.75	21.75	17.0024	129.644	2204.25
14	Asemi1ho	G71	japonica	2014	E	21	9	126	1134	20.5	11.2	105.656	1183.35	22	15.6422	101.249	1583.75
15	Unkwang	G34	japonica	2004	E	23	10	135	1350	19.3	11.2	111.29	1246.45	13	20.017	81.7306	1636
16	Undoobyeo	G22	japonica	1998	E	23	10	106	1060	19.5	9.5	85.5455	812.682	15.75	19.6374	96.2066	1889.25
17	Unjangbyeo	G15	japonica	1994	E	22	12	91	1092	18.4	11	80.4667	885.133	19.5	19.4637	98.4011	1915.25
18	Jonong	G83	japonica	2016	E	25	6	247	1482	25.4	5.7	224.308	1278.55	12.75	22.1178	89.8259	1986.75
19	Joun	G50	japonica	2009	E	23	12	101	1212	19.1	11.4	86.3077	983.908	14.25	21.3679	80.7989	1726.5
20	Jopyeong	G55	japonica	2010	E	21	10	115	1150	17.9	12.7	89.5	1136.65	19.5	18.4879	131.735	2435.5
21	Jopum	G77	japonica	2015	E	18	9	92	828	18.7	12.8	79.5143	1017.78	28.5	14.7599	144.631	2134.75
22	Jungmo1024ho	G62	japonica	2012	E	23	13	84	1092	17	14.2	75	1065	25	17.4867	95.6156	1672
23	Jungsan	G26	japonica	2000	E	23	14	115	1610	18.7	13.8	93.4	1288.92	21.5	15.32	106.789	1636
24	Jinkwang	G81	japonica	2016	E	23	9	94	846	18.5	12.1	107.606	1302.03	20.5	17.1172	126.554	2166.25
25	Jinmibyeo	G5	japonica	1989	E	22	11	139	1529	21.7	11.2	126.233	1413.81	19.25	15.9282	93.6074	1491
26	Jinhan	G76	japonica	2015	E	20	9	111	999	18.2	13.4	109.257	1464.05	15	19.6369	93.9305	1844.5
27	Handeul	G45	japonica	2007	E	23	13	93	1209	17.7	14.9	75.6809	1127.64	22	15.2548	105.819	1614.25
28	Haedamssal	G72	japonica	2014	E	21	13	94	1222	17.7	15.3	99.1364	1516.79	24	16.6003	147.272	2444.75
29	Heugkwang	G32	japonica	2003	E	21	11	117	1287	19.6	11.8	97.9512	1155.82	19.75	15.0489	98.9771	1489.5
30	Heukjinjubyeo	G20	japonica	1997	E	26	10	113	1130	20.7	10	97.6875	976.875	16	18.9824	69.7355	1323.75
31	Gangbaek	G128	japonica	2006	M	20	11	114	1254	20.3	11.1	93.3684	1036.39	21.5	16.5159	96.8006	1598.75
32	Geonyang2ho	G150	japonica	2012	M	21	15	82	1230	19.6	15.1	88.9412	1343.01	18.75	15.1312	78.1003	1181.75
33	Gihobyeo	G89	japonica	1983	M	23	12	108	1296	21.9	12.3	86.1277	1059.37	25	18.828	116.768	2198.5
34	Naepungbyeo	G105	japonica	1995	M	21	13	98	1274	17.6	12.4	103.688	1285.73	24.25	15.0505	128.251	1930.25
35	Nonganbyeo	G102	japonica	1993	M	27	9	275	2475	24.4	8.8	171.292	1507.37	17.5	17.7112	97.8195	1732.5
36	Dabo	G151	japonica	2012	M	21	13	122	1586	20.2	11.1	98.7755	1096.41	14.75	15.546	85.5528	1330
37	Daebo	G149	japonica	2011	M	21	13	121	1573	19.9	11	104	1144	17.75	16.1363	102.936	1661
38	Daejinbyeo	G106	japonica	1996	M	21	12	97	1164	19.2	11.9	79.7727	949.295	22.75	14.6144	119.283	1743.25
39	Daepyeong	G120	japonica	2002	M	20	10	153	1530	20.5	10.6	116.382	1233.65	24	15.3752	147.591	2269.25
40	Dodamssal	G152	japonica	2013	M	24	12	113	1356	20	10.9	96.5946	1052.88	15	15.9658	66.6267	1063.75
41	Donghaejinmi	G130	japonica	2006	M	21	12	116	1392	20.1	11.9	82.7353	984.55	19	16.0928	114.818	1847.75
42	Migwang	G140	japonica	2009	M	18	15	89	1335	18.9	13.8	75	1035	26	14.6522	86.2156	1263.25
43	Bodrami	G153	japonica	2013	M	22	12	90	1080	21.4	10.5	100.882	1059.26	17.5	17.2834	65.887	1138.75
44	Borami	G135	japonica	2007	M	22	11	136	1496	20.2	12.2	114.5	1396.9	23.25	14.0902	119.498	1683.75
45	Boramchal	G163	japonica	2015	M	21	10	163	1630	20.5	10.7	126.931	1358.16	15	14.3182	76.4237	1094.25
46	Samdeog	G121	japonica	2002	M	20	10	133	1330	20.4	13.1	95.8919	1256.18	22.5	15.3494	126.96	1948.75
47	Saegyehwa	G116	japonica	2001	M	23	13	131	1703	20.8	11.4	105.31	1200.54	17.75	17.6406	105.991	1869.75
48	Seonpum	G157	japonica	2014	M	23	10	126	1260	21.2	9.9	109.097	1080.06	15.25	15.954	90.5887	1445.25
49	Sobi	G110	japonica	1999	M	23	9	141	1269	21.8	11.5	117.88	1355.62	17.5	17.3534	87.1589	1512.5
50	Shinbaeg	G145	japonica	2010	M	23	11	112	1232	21	9.8	96.7727	948.373	15.25	17.0398	68.3547	1164.75
51	Sinbo	G154	japonica	2013	M	21	14	122	1708	20.7	10.8	92.1111	994.8	22.5	16.2984	101.728	1658
52	Yeongdeogbyeo	G91	japonica	1985	M	18	13	89	1157	17.9	13	76.3947	993.132	26.25	12.6056	117.071	1475.75
53	Youngbo	G158	japonica	2014	M	21	12	118	1416	20.1	11.2	89.4103	1001.39	18	16.9132	101.193	1711.5
54	Youngan	G118	japonica	2001	M	21	10	120	1200	20.2	11.4	102.222	1165.33	24.25	15.4985	142.208	2204
55	Jannganbyeo	G95	japonica	1989	M	18	12	83	996	19.7	14	79.3846	1111.38	22.5	14.9734	101.747	1523.5
56	Juanbyeo	G103	japonica	1994	M	22	10	125	1250	21.7	11.9	117.968	1403.82	18.75	17.9689	102.441	1840.75
57	Jinpum	G109	japonica	1999	M	20	9	113	1017	18.2	12.6	96.2759	1213.08	21	13.7831	95.8422	1321
58	Cheongnam	G141	japonica	2009	M	21	12	134	1608	20.2	10.9	87.8621	957.697	18.5	16.77	82.8712	1389.75
59	Haechanmulgyeol	G129	japonica	2006	M	19	11	124	1364	19.5	10.1	114.615	1157.62	20.25	14.7972	113.383	1677.75
60	Hwaseongbyeo	G90	japonica	1985	M	22	11	113	1243	21.5	11.8	83.9118	990.159	23.25	16.5077	103.966	1716.25
61	MY298BB	G258	japonica	2016	ML	23	11	116	1276	21.1	10.8	104.2	1125.36	18.25	17.5602	98.9595	1737.75
62	Goami	G191	japonica	2000	ML	20	10	119	1190	19.1	14.8	90.3519	1337.21	20.25	16.6153	78.1509	1298.5
63	Goami2ho	G195	japonica	2002	ML	22	15	119	1785	20.6	14.1	105.033	1480.97	16	15.7759	78.5056	1238.5
64	Dami	G210	japonica	2006	ML	20	10	127	1270	20.3	9.3	113.963	1059.86	14.25	16.1512	75.8611	1225.25
65	Dacheong	G219	japonica	2008	ML	20	11	122	1342	20.5	13	94.0556	1222.72	17.75	17.5701	106.047	1863.25
66	Daesanbyeo	G179	japonica	1996	ML	20	13	141	1833	19.6	12.8	96.3143	1232.82	20.5	17.522	100.973	1769.25
67	Daeanbyeo	G172	japonica	1994	ML	22	13	78	1014	20.8	14.6	84.1714	1228.9	21.5	16.5786	81.3851	1349.25
68	Daecheongbyeo	G166	japonica	1984	ML	21	14	80	1120	20.4	12.2	75.6875	923.387	23	14.6127	86.7396	1267.5
69	Dongin 1ho	G192	japonica	2001	ML	23	10	146	1460	20	14.4	103.694	1493.2	16	14.9967	77.417	1161
70	Dongjin2	G207	japonica	2005	ML	21	11	110	1210	20.5	11.7	90.35	1057.09	17.25	14.8591	84.1573	1250.5
71	Dongjinbyeo	G165	japonica	1981	ML	21	12	112	1344	21.3	12.5	96.7895	1209.87	20.5	14.4824	78.5433	1137.5
72	Manguembyeo	G170	japonica	1991	ML	20	13	129	1677	19.1	14.3	109.564	1566.77	18	14.4183	80.4011	1159.25
73	Manmi	G196	japonica	2002	ML	22	12	91	1092	19.8	12	87.549	1050.59	17.25	17.0798	69.4387	1186
74	Saenuri	G213	japonica	2007	ML	24	10	142	1420	23	12	98.6111	1183.33	19	18.8431	91.1609	1717.75
75	Saeshin	G250	japonica	2014	ML	24	10	179	1790	21.3	10.1	119.7	1208.97	15	16.852	77.3645	1303.75
76	Seolgaeng	G194	japonica	2001	ML	24	11	127	1397	21.7	14.4	109.045	1570.25	17	18.0291	67.8901	1224
77	Sodami	G237	japonica	2011	ML	23	11	150	1650	20.6	11	112.769	1240.46	16	15.6523	85.6904	1341.25
78	Sukwang	G238	japonica	2011	ML	21	9	100	900	20.9	10.4	85.3333	887.467	16.75	15.0643	79.2603	1194
79	Sindongjin	G186	japonica	1999	ML	20	10	128	1280	21.6	9.1	90.3548	822.229	15.75	15.9329	61.5393	980.5
80	Aromi	G256	japonica	2016	ML	22	12	140	1680	19.2	11.8	95.4194	1125.95	22	15.0201	87.8326	1319.25
81	Youngjin	G253	japonica	2016	ML	22	11	131	1441	20	12.3	85.4412	1050.93	17.25	16.0239	81.3783	1304
82	Younghojinmi	G229	japonica	2009	ML	20	12	94	1128	18.8	13.8	81.8	1128.84	18.5	15.9907	82.8918	1325.5
83	Yechan	G260	japonica	2017	ML	20	11	114	1254	19.3	11.1	93.675	1039.79	19.75	14.3651	86.564	1243.5
84	Onnuri	G205	japonica	2005	ML	22	11	130	1430	19.2	13	112.667	1464.67	17.75	14.2778	94.8677	1354.5
85	Ilpumbyeo	G169	japonica	1990	ML	22	13	119	1547	21.9	13.9	101.793	1414.92	19	16.8476	82.4893	1389.75
86	Junam	G190	japonica	2000	ML	22	10	116	1160	21.2	13.8	97.5	1345.5	16.75	14.4384	77.5018	1119
87	Jinbaek	G218	japonica	2008	ML	21	11	104	1144	20.1	13.3	94.8919	1262.06	16.75	16.5009	73.7385	1216.75
88	Jinsumi	G220	japonica	2008	ML	20	11	89	979	19	13.6	88.4783	1203.3	18.75	16.2905	104.723	1706
89	Cheongho	G202	japonica	2004	ML	21	12	112	1344	20.2	13.8	95.64	1319.83	21.25	15.009	88.0972	1322.25
90	Hanam	G206	japonica	2005	ML	23	10	115	1150	21.2	12.4	103.697	1285.84	16.5	15.3121	84.6388	1296
91	Hanmaeum	G203	japonica	2004	ML	22	10	102	1020	21.4	11.5	82.5227	949.011	17	16.0687	60.2726	968.5
92	Hojin	G188	japonica	2000	ML	20	9	105	945	20.2	14.7	93.2653	1371	19.5	14.9121	65.9867	984
93	Hopyung	G198	japonica	2003	ML	21	13	109	1417	20.1	13.8	83.98	1158.92	22.5	14.5886	92.5037	1349.5
94	Hopum	G212	japonica	2006	ML	21	10	100	1000	20.4	11.4	82.0233	935.065	15.75	15.164	75.9692	1152
95	Hwarang	G200	japonica	2003	ML	18	11	103	1133	19.5	11.3	83.9167	948.258	14.25	14.7732	71.0576	1049.75
96	Hwasinbyeo	G174	japonica	1995	ML	21	15	109	1635	20.1	13.3	89.875	1195.34	22	15.4693	88.6436	1371.25
97	Hwanggeumnodeul	G215	japonica	2007	ML	20	9	104	936	21	12.5	96.6	1207.5	16.25	15.4628	78.5595	1214.75
98	Hwangkeumnuri	G209	japonica	2006	ML	23	9	120	1080	20.2	12.8	104.636	1339.35	15.75	15.3629	76.9062	1181.5
99	Heugnambyeo	G181	japonica	1997	ML	20	13	95	1235	19.9	13.8	76.9722	1062.22	19	15.6711	74.6597	1170
100	Huimangchan	G239	japonica	2011	ML	22	9	124	1116	21.3	10.2	112.286	1145.31	13.5	15.1633	64.3329	975.5
1Genotypes used the numbers reported in ref [10]
2E, early maturing, M; medium maturing: ML, medium-late maturing
