# Supplementary material for: Evaluating phenotypic plasticity of reproductive traits among Korean rice cultivars under diverse climatic conditions
Source: Front Plant Sci. 2026 Mar 19;17:1697493. doi: 10.3389/fpls.2026.1697493 (PMC13044014; doi:10.3389/fpls.2026.1697493)
Supplement: Supplementary file 6 [file Table2.xlsx]

## Sheet: Table S2
Table S2. Descriptive statistics of reproductive traits in three maturing groups with cultivation years
												Skewness		Kurtosis		Shapiro-Wilk
Year	Trait	Maturing group	N	Missing	Mean	Median	Mode	Sum	SD	Minimum	Maximum	Skewness	SE	Kurtosis	SE	W	p
2018-Paddy field (Pf)	Panicle length (Pl)	E	30	0	22.1	22	23	663	2.0401	18	29	1.31735	0.4269	3.87342	0.8327	0.8775	0.002475
		M	30	0	21.27	21	21	638	1.8742	18	27	0.62819	0.4269	2.02923	0.8327	0.9172	0.022665
		ML	40	0	21.35	21	20	854	1.3691	18	24	0.142308	0.3738	-0.24255	0.7326	0.9227	0.009393
	Panicle count (Pc)	E	30	0	10.97	11	10	329	1.9561	6	14	-0.305548	0.4269	-0.12142	0.8327	0.9517	0.187929
		M	30	0	11.57	12	12	347	1.6333	9	15	0.305385	0.4269	-0.35008	0.8327	0.9432	0.110937
		ML	40	0	11.2	11	11	448	1.5884	9	15	0.664307	0.3738	-0.04398	0.7326	0.9188	0.007055
	Number of seeds per panicle (NsP)	E	30	0	119.23	111.5	94	3577	34.435	79	247	2.20772	0.4269	6.08866	0.8327	0.7892	4.199e-05
		M	30	0	122.03	119	113	3661	34.8232	82	275	2.99752	0.4269	12.8332	0.8327	0.7146	2.564e-06
		ML	40	0	116.28	115.5	119	4651	19.9319	78	179	0.642394	0.3738	1.38099	0.7326	0.971	0.3865
	Total number of seeds (Ns)	E	30	0	1265.9	1279	1092	37977	223.052	828	1610	-0.30867	0.4269	-0.74124	0.8327	0.9527	0.199289
		M	30	0	1380.8	1313	996	41424	280.812	996	2475	2.08202	0.4269	7.04499	0.8327	0.8284	0.0002255
		ML	40	0	1295.6	1262	1344	51824	254.62	900	1833	0.519735	0.3738	-0.58716	0.7326	0.951	0.082027
2020-Paddy field (Pf)	Panicle length (Pl)	E	30	0	19.25	18.7	17.7	577.6	1.961	16.3	25.4	1.34928	0.4269	2.16814	0.8327	0.8979	0.007474
		M	30	0	20.32	20.2	20.2	609.6	1.3197	17.6	24.4	0.521073	0.4269	2.42052	0.8327	0.9405	0.093537
		ML	40	0	20.41	20.35	20.1	816.4	0.9195	18.8	23	0.382786	0.3738	0.20736	0.7326	0.9737	0.466442
	Panicle count (Pc)	E	30	0	11.73	11.35	11.2	351.8	2.1465	5.7	15.5	-0.385993	0.4269	0.7784	0.8327	0.9652	0.416819
		M	30	0	11.59	11.4	11.9	347.7	1.3368	8.8	15.1	0.561411	0.4269	0.75961	0.8327	0.9737	0.644666
		ML	40	0	12.54	12.65	13.8	501.6	1.5263	9.1	14.8	-0.473286	0.3738	-0.57096	0.7326	0.9577	0.139628
	Number of seeds per panicle (NsP)	E	30	0	101.48	95.66	75	3044.4	27.5621	75	224.31	3.21309	0.4269	13.6386	0.8327	0.6889	1.081e-06
		M	30	0	100.14	96.68	75	3004.1	19.1151	75	171.29	1.78552	0.4269	5.51037	0.8327	0.8661	0.001372
		ML	40	0	95.62	95.16	75.69	3824.6	11.0139	75.688	119.7	0.268878	0.3738	-0.6776	0.7326	0.9735	0.46158
	Total number of seeds (Ns)	E	30	0	1152.02	1142.66	812.68	34560.5	176.032	812.682	1516.79	0.082522	0.4269	-0.43841	0.8327	0.9886	0.982061
		M	30	0	1145.71	1103.9	948.37	34371.2	157.769	948.373	1507.37	0.631096	0.4269	-0.6563	0.8327	0.9254	0.03703
		ML	40	0	1196.38	1205.4	822.23	47855.1	184.988	822.229	1570.25	0.128446	0.3738	-0.39041	0.7326	0.9812	0.732213
2023-Phenotypic-measuring automated greenhouse (PMAG)	Panicle length (Pl)	E	30	0	19.44	19.63	20.5	583.3	4.0352	12.75	28.5	0.192954	0.4269	-0.55523	0.8327	0.9746	0.671788
		M	30	0	20.18	19.63	17.5	605.5	3.5422	14.75	26.25	0.03998	0.4269	-1.21581	0.8327	0.9385	0.082798
		ML	40	0	17.99	17.5	15.75	719.8	2.4029	13.5	23	0.35178	0.3738	-0.58017	0.7326	0.9689	0.332967
	Panicle count (Pc)	E	30	0	17.01	16.66	11.56	510.4	2.3836	11.556	22.12	0.259109	0.4269	-0.13573	0.8327	0.9556	0.238039
		M	30	0	15.89	15.96	12.61	476.8	1.3878	12.606	18.83	-0.095274	0.4269	-0.05989	0.8327	0.9946	0.999856
		ML	40	0	15.78	15.56	14.28	631.3	1.1204	14.278	18.84	0.790446	0.3738	0.09342	0.7326	0.9392	0.032537
	Number of seeds per panicle (NsP)	E	30	0	101.97	97.3	69.74	3059.2	21.1013	69.736	147.27	0.596977	0.4269	-0.44268	0.8327	0.9466	0.137105
		M	30	0	101.47	101.74	65.89	3044.1	20.8407	65.887	147.59	0.219893	0.4269	-0.22178	0.8327	0.9772	0.746732
		ML	40	0	81.33	79.83	60.27	3253.1	10.8027	60.273	106.05	0.321515	0.3738	0.15171	0.7326	0.9751	0.513997
	Total number of seeds (Ns)	E	30	0	1729.84	1699.25	1636	51895.2	389.806	871.25	2444.75	-0.075358	0.4269	-0.3106	0.8327	0.9829	0.896872
		M	30	0	1606.53	1659.5	1063.75	48196	330.011	1063.75	2269.25	0.181496	0.4269	-0.53397	0.8327	0.9667	0.454116
		ML	40	0	1285.45	1247	968.5	51418	213.36	968.5	1863.25	1.12937	0.3738	1.32198	0.7326	0.8736	0.000355
2 E, early maturing; M, medium maturing; ML, medium-late maturing
* p < 0.05, ** p < 0.01, *** p < 0.001
