# Supplementary material for: Evaluating phenotypic plasticity of reproductive traits among Korean rice cultivars under diverse climatic conditions
Source: Front Plant Sci. 2026 Mar 19;17:1697493. doi: 10.3389/fpls.2026.1697493 (PMC13044014; doi:10.3389/fpls.2026.1697493)
Supplement: Supplementary file 7 [file Table3.xlsx]

## Sheet: Table S3
Table S3. One-way ANOVA of reproductive traits in three maturing groups with cultivation years
One-way ANOVA								Normality test (Shapiro-Wilk)					Homogeneity of variances test (Levene's)
Year	Trait		F	df1	df2	p		Year	Trait	W	p		Year	Trait	F	df1	df2	p
2018-Paddy field (Pf)	Panicle length (Pl)	Welch's	1.7392	2	56.22	0.18498		2018-Paddy field (Pf)	Panicle length (Pl)	0.9377	1.4e-05		2018-Paddy field (Pf)	Panicle length (Pl)	0.485	2	97	0.617189
		Fisher's	2.1461	2	97	0.122455			Panicle count (Pc)	0.9808	0.15212			Panicle count (Pc)	0.8805	2	97	0.41786
	Panicle count (Pc)	Welch's	0.8843	2	60.26	0.41831			Number of seeds per panicle (NsP)	0.8017	2.793e-10			Number of seeds per panicle (NsP)	1.1456	2	97	0.322294
		Fisher's	0.9314	2	97	0.397483			Total number of seeds (Ns)	0.9487	6.8e-05			Total number of seeds (Ns)	0.212	2	97	0.809342
	Number of seeds per panicle (NsP)	Welch's	0.3597	2	52.5	0.69963		2020-Paddy field (Pf)	Panicle length (Pl)	0.9315	6.081e-06		2020-Paddy field (Pf)	Panicle length (Pl)	5.1341	2	97	0.007596
		Fisher's	0.327	2	97	0.72185			Panicle count (Pc)	0.9852	0.33013			Panicle count (Pc)	3.19	2	97	0.045525
	Total number of seeds (Ns)	Welch's	1.5642	2	61.85	0.21742			Number of seeds per panicle (NsP)	0.7724	3.821e-11			Number of seeds per panicle (NsP)	2.7756	2	97	0.067268
		Fisher's	1.678	2	97	0.192127			Total number of seeds (Ns)	0.9851	0.32317			Total number of seeds (Ns)	0.1226	2	97	0.884759
2020-Paddy field (Pf)	Panicle length (Pl)	Welch's	4.4594	2	52.77	0.01624		2023-Phenotypic-measuring automated greenhouse (PMAG)	Panicle length (Pl)	0.9879	0.50239		2023-Phenotypic-measuring automated greenhouse (PMAG)	Panicle length (Pl)	5.9923	2	97	0.003517
		Fisher's	6.5641	2	97	0.00212			Panicle count (Pc)	0.9752	0.05615			Panicle count (Pc)	10.5167	2	97	7.348e-05
	Panicle count (Pc)	Welch's	4.1072	2	59.81	0.02131			Number of seeds per panicle (NsP)	0.9781	0.09518			Number of seeds per panicle (NsP)	7.5055	2	97	0.0009318
		Fisher's	3.3239	2	97	0.040156			Total number of seeds (Ns)	0.9783	0.09797			Total number of seeds (Ns)	6.3611	2	97	0.002536
	Number of seeds per panicle (NsP)	Welch's	1.1009	2	49.7	0.34055		A low p-value suggests a violation of the assumption of normality.					* p < 0.05, ** p < 0.01, *** p < 0.001
		Fisher's	0.8753	2	97	0.420014
	Total number of seeds (Ns)	Welch's	0.872	2	62.98	0.42309
		Fisher's	0.8992	2	97	0.410275
2023-Phenotypic-measuring automated greenhouse (PMAG)	Panicle length (Pl)	Welch's	4.8059	2	54.4	0.01197
		Fisher's	4.0051	2	97	0.021315
	Panicle count (Pc)	Welch's	3.4105	2	54.37	0.04024
		Fisher's	5.3292	2	97	0.006369
	Number of seeds per panicle (NsP)	Welch's	20.0278	2	50.5	3.945e-07
		Fisher's	16.1103	2	97	9.096e-07
	Total number of seeds (Ns)	Welch's	21.9361	2	53.18	1.13e-07
		Fisher's	19.4398	2	97	7.951e-08
