# Supplementary material for: Evaluating phenotypic plasticity of reproductive traits among Korean rice cultivars under diverse climatic conditions
Source: Front Plant Sci. 2026 Mar 19;17:1697493. doi: 10.3389/fpls.2026.1697493 (PMC13044014; doi:10.3389/fpls.2026.1697493)
Supplement: Supplementary file 8 [file Table4.xlsx]

## Sheet: Table S4
Table S4. Tukey post-hoc test of reproductive traits in cultivation years with three maturing groups
E	Pl	18-Pf	20-Pf	23-PMAG		M	Pl	18-Pf	20-Pf	23-PMAG		ML	Pl	18-Pf	20-Pf	23-PMAG
18-Pf	Mean difference	—	2.847	2.6583		18-Pf	Mean difference	—	0.9467	1.0833		18-Pf	Mean difference	—	0.94	3.356
	p-value	—	0.0006001	0.00143			p-value	—	0.2935	0.2026			p-value	—	0.03667	6.528e-14
20-Pf	Mean difference		—	-0.1883		20-Pf	Mean difference		—	0.1367		20-Pf	Mean difference		—	2.416
	p-value		—	0.96444			p-value		—	0.9743			p-value		—	9.002e0-9
23-PMAG	Mean difference			—		23-PMAG	Mean difference			—		23-PMAG	Mean difference			—
	p-value			—			p-value			—			p-value			—
* p < 0.05, ** p < 0.01, *** p < 0.001						* p < 0.05, ** p < 0.01, *** p < 0.001						* p < 0.05, ** p < 0.01, *** p < 0.001
E	Pc	18-Pf	20-Pf	23-PMAG		M	Pc	18-Pf	20-Pf	23-PMAG		ML	Pc	18-Pf	20-Pf	23-PMAG
18-Pf	Mean difference	—	-0.76	-6.046		18-Pf	Mean difference	—	-0.02333	-4.325		18-Pf	Mean difference	—	-1.34	-4.583
	p-value	—	0.368	3.09e-10			p-value	—	0.9979	3.09e-10			p-value	—	0.0001541	1.31e-14
20-Pf	Mean difference		—	-5.286		20-Pf	Mean difference		—	-4.302		20-Pf	Mean difference		—	-3.243
	p-value		—	3.09e-10			p-value		—	3.09e-10			p-value		—	3.841e-14
23-PMAG	Mean difference			—		23-PMAG	Mean difference			—		23-PMAG	Mean difference			—
	p-value			—			p-value			—			p-value			—
* p < 0.05, ** p < 0.01, *** p < 0.001						* p < 0.05, ** p < 0.01, *** p < 0.001						* p < 0.05, ** p < 0.01, *** p < 0.001
E	NpS	18-Pf	20-Pf	23-PMAG		M	NpS	18-Pf	20-Pf	23-PMAG		ML	NpS	18-Pf	20-Pf	23-PMAG
18-Pf	Mean difference	—	17.75	17.2612		18-Pf	Mean difference	—	21.9	20.564		18-Pf	Mean difference	—	20.66	34.95
	p-value	—	0.04415	0.05199			p-value	—	0.004298	0.00784			p-value	—	1.281e-08	3.275e-14
20-Pf	Mean difference		—	-0.4925		20-Pf	Mean difference		—	-1.333		20-Pf	Mean difference		—	14.29
	p-value		—	0.99749			p-value		—	0.978352			p-value		—	7.354e0-5
23-PMAG	Mean difference			—		23-PMAG	Mean difference			—		23-PMAG	Mean difference			—
	p-value			—			p-value			—			p-value			—
* p < 0.05, ** p < 0.01, *** p < 0.001						* p < 0.05, ** p < 0.01, *** p < 0.001						* p < 0.05, ** p < 0.01, *** p < 0.001
E	Ns	18-Pf	20-Pf	23-PMAG		M	Ns	18-Pf	20-Pf	23-PMAG		ML	Ns	18-Pf	20-Pf	23-PMAG
18-Pf	Mean difference	—	113.9	-463.9		18-Pf	Mean difference	—	235.1	-225.7		18-Pf	Mean difference	—	99.22	10.15
	p-value	—	0.2581	1.833e-08			p-value	—	0.002724	0.004176			p-value	—	0.1116	0.9767
20-Pf	Mean difference		—	-577.8		20-Pf	Mean difference		—	-460.8		20-Pf	Mean difference		—	-89.07
	p-value		—	3.216e-10			p-value		—	6.132e-09			p-value		—	0.1693
23-PMAG	Mean difference			—		23-PMAG	Mean difference			—		23-PMAG	Mean difference			—
	p-value			—			p-value			—			p-value			—
* p < 0.05, ** p < 0.01, *** p < 0.001						* p < 0.05, ** p < 0.01, *** p < 0.001						* p < 0.05, ** p < 0.01, *** p < 0.001
