# Supplementary material for: Evaluating phenotypic plasticity of reproductive traits among Korean rice cultivars under diverse climatic conditions
Source: Front Plant Sci. 2026 Mar 19;17:1697493. doi: 10.3389/fpls.2026.1697493 (PMC13044014; doi:10.3389/fpls.2026.1697493)
Supplement: Supplementary file 9 [file Table5.xlsx]

## Sheet: Table S5
Table S5. Dirction and ransge for the Z scores used for the reproductive traits in 18-Pf, 20-Pf, and 23-PMAG.
		Panicle length										Panicle count										Number of seeds per panicle										Total number of seeds
Earliness	Genotype	18-Pf	20-Pf	23-PMAG	18-Pf direction	20-Pf direction	23-PMAG direction	18/20 length	18/23 length	20/23 length	Total distance	18-Pf	20-Pf	23-PMAG	18-Pf direction	20-Pf direction	23-PMAG direction	18/20 length	18/23 length	20/23 length	Total distance	18-Pf	20-Pf	23-PMAG	18-Pf direction	20-Pf direction	23-PMAG direction	18/20 length	18/23 length	20/23 length	Total distance	18-Pf	20-Pf	23-PMAG	18-Pf direction	20-Pf direction	23-PMAG direction	18-Pf position	20-Pf position	20-PMAG position	Total distance
Early-maturing group	G51	-0.04902	-0.58815	1.68722	Left	Left	Right	0.53913	1.73624	2.27537	2.27537	1.55068	1.05908	-0.59672	Right	Right	Left	0.4916	2.1474	1.6558	2.1474	-0.35526	-0.78909	0.59098	Left	Left	Right	0.43383	0.94624	1.38007	1.38007	1.04057	-0.20328	0.13959	Right	Left	Right	1.24385	0.90098	0.34287	1.24385
	G18	-0.53919	1.24769	-0.91486	Left	Right	Left	1.78688	0.37567	2.16255	2.16255	0.01704	-1.31686	-1.01811	Right	Left	Left	1.3339	1.03515	0.29875	1.3339	0.63211	0.67316	-1.24321	Right	Right	Left	0.04105	1.87532	1.91637	1.91637	1.27818	-0.47559	-1.60359	Right	Left	Left	1.75377	2.88177	1.128	2.88177
	G30	3.38216	1.55367	-1.28658	Right	Right	Left	1.82849	4.66874	2.84025	4.66874	-1.5166	-0.94416	1.3308	Left	Left	Right	0.57244	2.8474	2.27496	2.8474	2.20028	1.07595	-0.50615	Right	Right	Left	1.12433	2.70643	1.5821	2.70643	1.31853	0.68167	0.28966	Right	Right	Right	0.63686	1.02887	0.39201	1.02887
	G13	-0.53919	1.85964	-0.35727	Left	Right	Left	2.39883	0.18192	2.21691	2.39883	0.01704	-0.47829	0.66514	Right	Left	Right	0.49533	0.6481	1.14343	1.14343	-1.16838	-0.5673	0.59657	Left	Left	Right	0.60108	1.76495	1.16387	1.76495	-1.77941	-1.32639	1.02827	Left	Left	Right	0.45302	2.80768	2.35466	2.80768
	G38	-1.02935	-0.43516	-0.60509	Left	Left	Left	0.59419	0.42426	0.16993	0.59419	-1.00539	-0.85099	-1.07177	Left	Left	Left	0.1544	0.06638	0.22078	0.22078	1.35811	0.31382	-0.91155	Right	Right	Left	1.04429	2.26966	1.22537	2.26966	1.02263	-0.35072	-1.36886	Right	Left	Left	1.37335	2.39149	1.01814	2.39149
	G23	-1.02935	-1.50607	0.88182	Left	Left	Right	0.47672	1.91117	2.38789	2.38789	0.52825	-1.03734	-2.28949	Right	Left	Left	1.56559	2.81774	1.25215	2.81774	-0.0939	-0.34394	-1.25951	Left	Left	Left	0.25004	1.16561	0.91557	1.16561	0.56534	-1.57934	-2.2026	Right	Left	Left	2.14468	2.76794	0.62326	2.76794
	G29	-0.04902	-0.33317	0.26227	Left	Left	Right	0.28415	0.31129	0.59544	0.59544	-0.49417	-0.19877	-0.07238	Left	Left	Left	0.2954	0.42179	0.12639	0.42179	0.83539	0.68903	1.54063	Right	Right	Right	0.14636	0.70524	0.8516	0.8516	0.95987	1.189	1.37225	Right	Right	Right	0.22913	0.41238	0.18325	0.41238
	G41	-0.04902	-0.99611	0.57204	Left	Left	Right	0.94709	0.62106	1.56815	1.56815	1.55068	1.75789	-0.77559	Right	Right	Left	0.20721	2.32627	2.53348	2.53348	-0.26814	-0.62234	0.38564	Left	Left	Right	0.3542	0.65378	1.00798	1.00798	1.22886	0.88078	-0.15415	Right	Right	Left	0.34808	1.38301	1.03493	1.38301
	G16	-0.53919	-0.74114	-0.54313	Left	Left	Left	0.20195	0.00394	0.19801	0.20195	1.03947	-0.24536	-0.12048	Right	Left	Left	1.28483	1.15995	0.12488	1.28483	-0.61662	-0.36043	-0.35512	Left	Left	Left	0.25619	0.2615	0.00531	0.2615	0.03631	-0.71979	-0.38375	Right	Left	Left	0.7561	0.42006	0.33604	0.7561
	G27	0.44115	0.0238	-1.03877	Right	Right	Left	0.41735	1.47992	1.06257	1.47992	0.01704	-0.71123	-0.41639	Right	Left	Left	0.72827	0.43343	0.29484	0.72827	0.0513	0.11684	-1.092	Right	Right	Left	0.06554	1.1433	1.20884	1.20884	0.29186	-0.47761	-1.19377	Right	Left	Left	0.76947	1.48563	0.71616	1.48563
	G58	-1.02935	-0.89412	1.06768	Left	Left	Right	0.13523	2.09703	1.9618	2.09703	1.03947	1.01249	-0.71113	Right	Right	Left	0.02698	1.7506	1.72362	1.7506	-0.44238	-0.4671	0.5429	Left	Left	Right	0.02472	0.98528	1.01	1.01	0.38601	0.45218	0.01965	Right	Right	Right	0.06617	0.36636	0.43253	0.43253
	G59	-0.04902	-0.12919	0.26227	Left	Left	Right	0.08017	0.31129	0.39146	0.39146	-0.49417	0.12734	-0.64396	Left	Right	Left	0.62151	0.14979	0.7713	0.7713	-0.21006	-0.20889	-0.99153	Left	Left	Left	0.00117	0.78147	0.78264	0.78264	-0.65411	-0.01902	-1.21942	Left	Left	Left	0.63509	0.56531	1.2004	1.2004
	G66	-0.04902	0.27878	0.57204	Left	Right	Right	0.3278	0.62106	0.29326	0.62106	0.52825	0.50003	-0.00453	Right	Right	Left	0.02822	0.53278	0.50456	0.53278	-0.35526	-0.21313	1.31137	Left	Left	Right	0.14213	1.66663	1.5245	1.66663	0.08115	0.4075	1.21704	Right	Right	Right	0.32635	1.13589	0.80954	1.13589
	G71	-0.53919	0.63575	0.634	Left	Right	Right	1.17494	1.17319	0.00175	1.17494	-1.00539	-0.24536	-0.57517	Left	Left	Left	0.76003	0.43022	0.32981	0.76003	0.19651	0.15154	-0.03428	Right	Right	Left	0.04497	0.23079	0.18582	0.23079	-0.59134	0.17801	-0.37477	Left	Right	Left	0.76935	0.21657	0.55278	0.76935
	G34	0.44115	0.0238	-1.59635	Right	Right	Left	0.41735	2.0375	1.62015	2.0375	-0.49417	-0.24536	1.26018	Left	Left	Right	0.24881	1.75435	1.50554	1.75435	0.45787	0.35595	-0.95925	Right	Right	Left	0.10192	1.41712	1.3152	1.41712	0.37704	0.53647	-0.24073	Right	Right	Left	0.15943	0.61777	0.7772	0.7772
	G22	0.44115	0.12579	-0.91486	Right	Right	Left	0.31536	1.35601	1.04065	1.35601	-0.49417	-1.03734	1.10095	Left	Left	Right	0.54317	1.59512	2.13829	2.13829	-0.3843	-0.57812	-0.27323	Left	Left	Left	0.19382	0.11107	0.30489	0.30489	-0.92311	-1.92768	0.40895	Left	Left	Right	1.00457	1.33206	2.33663	2.33663
	G15	-0.04902	-0.43516	0.01446	Left	Left	Right	0.38614	0.06348	0.44962	0.44962	0.52825	-0.33853	1.02807	Right	Left	Right	0.86678	0.49982	1.3666	1.3666	-0.8199	-0.76239	-0.16923	Left	Left	Left	0.05751	0.65067	0.59316	0.65067	-0.77964	-1.5161	0.47565	Left	Left	Right	0.73646	1.25529	1.99175	1.99175
	G83	1.42149	3.13453	-1.65831	Right	Right	Left	1.71304	3.0798	4.79284	4.79284	-2.53903	-2.80765	2.14152	Left	Left	Right	0.26862	4.68055	4.94917	4.94917	3.71037	4.45642	-0.57561	Right	Right	Left	0.74605	4.28598	5.03203	5.03203	0.96883	0.71884	0.65907	Right	Right	Right	0.24999	0.30976	0.05977	0.30976
	G50	0.44115	-0.07819	-1.28658	Right	Left	Left	0.51934	1.72773	1.20839	1.72773	0.52825	-0.15218	1.82691	Right	Left	Right	0.68043	1.29866	1.97909	1.97909	-0.5295	-0.55046	-1.00341	Left	Left	Left	0.02096	0.47391	0.45295	0.47391	-0.24165	-0.95498	-0.00857	Left	Left	Left	0.71333	0.23308	0.94641	0.94641
	G55	-0.53919	-0.69014	0.01446	Left	Left	Right	0.15095	0.55365	0.7046	0.7046	-0.49417	0.45345	0.61869	Left	Right	Right	0.94762	1.11286	0.16524	1.11286	-0.12294	-0.43464	1.41047	Left	Left	Right	0.3117	1.53341	1.84511	1.84511	-0.51961	-0.08729	1.81029	Left	Left	Right	0.43232	2.3299	1.89758	2.3299
	G77	-2.00969	-0.28218	2.24481	Left	Left	Right	1.72751	4.2545	2.52699	4.2545	-1.00539	0.50003	-0.94528	Left	Right	Left	1.50542	0.06011	1.44531	1.50542	-0.79086	-0.79694	2.02164	Left	Left	Right	0.00608	2.8125	2.81858	2.81858	-1.96322	-0.76254	1.03875	Left	Left	Right	1.20068	3.00197	1.80129	3.00197
	G62	0.44115	-1.1491	1.37745	Right	Left	Right	1.59025	0.9363	2.52655	2.52655	1.03947	1.15225	0.19866	Right	Right	Right	0.11278	0.84081	0.95359	0.95359	-1.02318	-0.96073	-0.30124	Left	Left	Left	0.06245	0.72194	0.65949	0.72194	-0.77964	-0.49431	-0.14838	Left	Left	Left	0.28533	0.63126	0.34593	0.63126
	G26	0.44115	-0.28218	0.51009	Right	Left	Right	0.72333	0.06894	0.79227	0.79227	1.55068	0.96591	-0.71033	Right	Right	Left	0.58477	2.26101	1.67624	2.26101	-0.12294	-0.29314	0.22825	Left	Left	Right	0.1702	0.35119	0.52139	0.52139	1.54269	0.77773	-0.24073	Right	Right	Left	0.76496	1.78342	1.01846	1.78342
	G81	0.44115	-0.38417	0.26227	Right	Left	Right	0.82532	0.17888	0.64644	0.82532	-1.00539	0.17393	0.04364	Left	Right	Right	1.17932	1.04903	0.13029	1.17932	-0.73278	0.22228	1.16495	Left	Right	Right	0.95506	1.89773	0.94267	1.89773	-1.88253	0.85222	1.11956	Left	Right	Right	2.73475	3.00209	0.26734	3.00209
	G5	-0.04902	1.24769	-0.0475	Left	Right	Left	1.29671	0.00152	1.29519	1.29671	0.01704	-0.24536	-0.45515	Right	Left	Left	0.2624	0.47219	0.20979	0.47219	0.57403	0.89811	-0.39641	Right	Right	Left	0.32408	0.97044	1.29452	1.29452	1.17955	1.48722	-0.61271	Right	Right	Left	0.30767	1.79226	2.09993	2.09993
	G76	-1.02935	-0.53715	-1.10072	Left	Left	Left	0.4922	0.07137	0.56357	0.56357	-1.00539	0.77956	1.10071	Left	Right	Right	1.78495	2.1061	0.32115	2.1061	-0.2391	0.28218	-0.38109	Left	Right	Left	0.52128	0.14199	0.66327	0.66327	-1.19658	1.77258	0.29415	Left	Right	Right	2.96916	1.49073	1.47843	2.96916
	G45	0.44115	-0.79213	0.634	Right	Left	Right	1.23328	0.19285	1.42613	1.42613	1.03947	1.47836	-0.7377	Right	Right	Left	0.43889	1.77717	2.21606	2.21606	-0.76182	-0.93602	0.18233	Left	Left	Right	0.1742	0.94415	1.11835	1.11835	-0.2551	-0.13844	-0.29653	Left	Left	Left	0.11666	0.04143	0.15809	0.15809
	G72	-0.53919	-0.79213	1.12963	Left	Left	Right	0.25294	1.66882	1.92176	1.92176	1.03947	1.66471	-0.17321	Right	Right	Left	0.62524	1.21268	1.83792	1.83792	-0.73278	-0.08502	2.14676	Left	Left	Right	0.64776	2.87954	2.23178	2.87954	-0.19682	2.07219	1.83402	Left	Right	Right	2.26901	2.03084	0.23817	2.26901
	G32	-0.53919	0.17678	0.07641	Left	Right	Right	0.71597	0.6156	0.10037	0.71597	0.01704	0.03416	-0.82404	Right	Right	Left	0.01712	0.84108	0.8582	0.8582	-0.06486	-0.12802	-0.14194	Left	Left	Left	0.06316	0.07708	0.01392	0.07708	0.0946	0.02164	-0.61656	Right	Right	Left	0.07296	0.71116	0.6382	0.71116
	G20	1.91166	0.73774	-0.8529	Right	Right	Left	1.17392	2.76456	1.59064	2.76456	-0.49417	-0.8044	0.82616	Left	Left	Right	0.31023	1.32033	1.63056	1.63056	-0.18102	-0.13758	-1.5277	Left	Left	Left	0.04344	1.34668	1.39012	1.39012	-0.60928	-0.99493	-1.04177	Left	Left	Left	0.38565	0.43249	0.04684	0.43249
Medium-maturing group	G128	-0.67584	-0.01515	0.37171	Left	Left	Right	0.66069	1.04755	0.38686	1.04755	-0.34694	-0.36654	0.44947	Left	Left	Right	0.0196	0.79641	0.81601	0.81601	-0.23069	-0.35408	-0.22401	Left	Left	Left	0.12339	0.00668	0.13007	0.13007	-0.45155	-0.69288	-0.02359	Left	Left	Left	0.24133	0.42796	0.66929	0.66929
	G150	-0.14228	-0.54557	-0.40465	Left	Left	Left	0.40329	0.26237	0.14092	0.40329	2.10203	2.6256	-0.54833	Right	Right	Left	0.52357	2.65036	3.17393	3.17393	-1.14962	-0.58569	-1.12131	Left	Left	Left	0.56393	0.02831	0.53562	0.56393	-0.53701	1.2506	-1.28718	Left	Right	Left	1.78761	0.75017	2.53778	2.53778
	G89	0.92484	1.19723	1.3598	Right	Right	Right	0.27239	0.43496	0.16257	0.43496	0.2653	0.5311	2.11548	Right	Right	Right	0.2658	1.85018	1.58438	1.85018	-0.40299	-0.73287	0.73407	Left	Left	Right	0.32988	1.13706	1.46694	1.46694	-0.30198	-0.54722	1.79378	Left	Left	Right	0.24524	2.09576	2.341	2.341
	G105	-0.14228	-2.06105	1.14806	Left	Left	Right	1.91877	1.29034	3.20911	3.20911	0.87754	0.60591	-0.60646	Right	Right	Left	0.27163	1.484	1.21237	1.484	-0.69015	0.18576	1.28509	Left	Right	Right	0.87591	1.97524	1.09933	1.97524	-0.38033	0.8875	0.98093	Left	Right	Right	1.26783	1.36126	0.09343	1.36126
	G102	3.05908	3.09157	-0.75753	Right	Right	Left	0.03249	3.81661	3.8491	3.8491	-1.57142	-2.08701	1.31076	Left	Left	Right	0.51559	2.88218	3.39777	3.39777	4.39267	3.72246	-0.17512	Right	Right	Left	0.67021	4.56779	3.89758	4.56779	3.89655	2.29234	0.3817	Right	Right	Right	1.60421	3.51485	1.91064	3.51485
	G151	-0.14228	-0.09093	-1.53389	Left	Left	Left	0.05135	1.39161	1.44296	1.44296	0.87754	-0.36654	-0.24945	Right	Left	Left	1.24408	1.12699	0.11709	1.24408	-0.00096	-0.0712	-0.76372	Left	Left	Left	0.07024	0.76276	0.69252	0.76276	0.73074	-0.31246	-0.83795	Right	Left	Left	1.0432	1.56869	0.52549	1.56869
	G149	-0.14228	-0.31825	-0.68696	Left	Left	Left	0.17597	0.54468	0.36871	0.54468	0.87754	-0.44134	0.17594	Right	Left	Right	1.31888	0.7016	0.61728	1.31888	-0.02967	0.20211	0.07036	Left	Right	Right	0.23178	0.10003	0.13175	0.23178	0.68444	-0.01081	0.16504	Right	Left	Right	0.69525	0.5194	0.17585	0.69525
	G106	-0.14228	-0.84867	0.7246	Left	Left	Right	0.70639	0.86688	1.57327	1.57327	0.2653	0.23189	-0.92068	Right	Right	Left	0.03341	1.18598	1.15257	1.18598	-0.71887	-1.06533	0.85475	Left	Left	Right	0.34646	1.57362	1.92008	1.92008	-0.77205	-1.24492	0.41428	Left	Left	Right	0.47287	1.18633	1.6592	1.6592
	G120	-0.67584	0.13639	1.07749	Left	Right	Right	0.81223	1.75333	0.9411	1.75333	-0.95918	-0.74055	-0.37248	Left	Left	Left	0.21863	0.5867	0.36807	0.5867	0.88925	0.84989	2.21307	Right	Right	Right	0.03936	1.32382	1.36318	1.36318	0.53132	0.55744	2.00816	Right	Right	Right	0.02612	1.47684	1.45072	1.47684
	G152	1.4584	-0.24248	-1.46331	Right	Left	Left	1.70088	2.92171	1.22083	2.92171	0.2653	-0.51614	0.0531	Right	Left	Right	0.78144	0.2122	0.56924	0.78144	-0.25941	-0.1853	-1.67185	Left	Left	Left	0.07411	1.41244	1.48655	1.48655	-0.08832	-0.58835	-1.64474	Left	Left	Left	0.50003	1.55642	1.05639	1.55642
	G130	-0.14228	-0.1667	-0.33407	Left	Left	Left	0.02442	0.19179	0.16737	0.19179	0.2653	0.23189	0.14459	Right	Right	Right	0.03341	0.12071	0.0873	0.12071	-0.17326	-0.91034	0.64054	Left	Left	Right	0.73708	0.8138	1.55088	1.55088	0.03988	-1.02146	0.73093	Right	Left	Right	1.06134	0.69105	1.75239	1.75239
	G140	-1.74296	-1.07599	1.64211	Left	Left	Right	0.66697	3.38507	2.7181	3.38507	2.10203	1.65315	-0.89346	Right	Right	Left	0.44888	2.99549	2.54661	2.99549	-0.9486	-1.31501	-0.73191	Left	Left	Left	0.36641	0.21669	0.5831	0.5831	-0.1631	-0.70169	-1.04022	Left	Left	Left	0.53859	0.87712	0.33853	0.87712
	G153	0.39128	0.81836	-0.75753	Right	Right	Left	0.42708	1.14881	1.57589	1.57589	0.2653	-0.81536	1.00249	Right	Left	Right	1.08066	0.73719	1.81785	1.81785	-0.91989	0.03901	-1.70734	Left	Right	Left	0.9589	0.78745	1.74635	1.74635	-1.07118	-0.54789	-1.41748	Left	Left	Left	0.52329	0.3463	0.86959	0.86959
	G135	0.39128	-0.09093	0.86575	Right	Left	Right	0.48221	0.47447	0.95668	0.95668	-0.34694	0.4563	-1.29846	Left	Right	Left	0.80324	0.95152	1.75476	1.75476	0.40107	0.75142	0.86509	Right	Right	Right	0.35035	0.46402	0.11367	0.46402	0.41024	1.59216	0.23398	Right	Right	Right	1.18192	0.17626	1.35818	1.35818
	G163	-0.14228	0.13639	-1.46331	Left	Right	Left	0.27867	1.32103	1.5997	1.5997	-0.95918	-0.66575	-1.13414	Left	Left	Left	0.29343	0.17496	0.46839	0.46839	1.17642	1.40174	-1.20176	Right	Right	Left	0.22532	2.37818	2.6035	2.6035	0.88743	1.34663	-1.55232	Right	Right	Left	0.4592	2.43975	2.89895	2.89895
	G121	-0.67584	0.06062	0.65402	Left	Right	Right	0.73646	1.32986	0.5934	1.32986	-0.95918	1.12953	-0.3911	Left	Right	Left	2.08871	0.56808	1.52063	2.08871	0.31492	-0.22206	1.2231	Right	Left	Right	0.53698	0.90818	1.44516	1.44516	-0.1809	0.70025	1.03698	Left	Right	Right	0.88115	1.21788	0.33673	1.21788
	G116	0.92484	0.36371	-0.68696	Right	Right	Left	0.56113	1.6118	1.05067	1.6118	0.87754	-0.14213	1.25992	Right	Left	Right	1.01967	0.38238	1.40205	1.40205	0.25749	0.27066	0.21697	Right	Right	Right	0.01317	0.04052	0.05369	0.05369	1.14739	0.34755	0.7976	Right	Right	Right	0.79984	0.34979	0.45005	0.79984
	G157	0.92484	0.66681	-1.39273	Right	Right	Left	0.25803	2.31757	2.05954	2.31757	-0.95918	-1.26418	0.04456	Left	Left	Right	0.305	1.00374	1.30874	1.30874	0.11391	0.46875	-0.52208	Right	Right	Left	0.35484	0.63599	0.99083	0.99083	-0.43018	-0.4161	-0.48872	Left	Left	Left	0.01408	0.05854	0.07262	0.07262
	G110	0.92484	1.12145	-0.75753	Right	Right	Left	0.19661	1.68237	1.87898	1.87898	-1.57142	-0.06732	1.05292	Left	Left	Right	1.5041	2.62434	1.12024	2.62434	0.54466	0.92824	-0.68665	Right	Right	Left	0.38358	1.23131	1.61489	1.61489	-0.39813	1.33052	-0.28494	Left	Right	Left	1.72865	0.11319	1.61546	1.72865
	G145	0.92484	0.51526	-1.39273	Right	Right	Left	0.40958	2.31757	1.90799	2.31757	-0.34694	-1.33898	0.82696	Left	Left	Right	0.99204	1.1739	2.16594	2.16594	-0.28812	-0.17598	-1.58893	Left	Left	Left	0.11214	1.30081	1.41295	1.41295	-0.52989	-1.25077	-1.33869	Left	Left	Left	0.72088	0.8088	0.08792	0.8088
	G154	-0.14228	0.28794	0.65402	Left	Right	Right	0.43022	0.7963	0.36608	0.7963	1.48979	-0.59095	0.29271	Right	Left	Right	2.08074	1.19708	0.88366	2.08074	-0.00096	-0.41985	0.01242	Left	Left	Right	0.41889	0.01338	0.43227	0.43227	1.16519	-0.95649	0.15595	Right	Left	Right	2.12168	1.00924	1.11244	2.12168
	G91	-1.74296	-1.83373	1.71269	Left	Left	Right	0.09077	3.45565	3.54642	3.54642	0.87754	1.05473	-2.36821	Right	Right	Left	0.17719	3.24575	3.42294	3.42294	-0.9486	-1.24205	0.74863	Left	Left	Right	0.29345	1.69723	1.99068	1.99068	-0.79697	-0.96707	-0.3963	Left	Left	Left	0.1701	0.40067	0.57077	0.57077
	G158	-0.14228	-0.1667	-0.61638	Left	Left	Left	0.02442	0.4741	0.44968	0.4741	0.2653	-0.29173	0.73572	Right	Left	Right	0.55703	0.47042	1.02745	1.02745	-0.11582	-0.56115	-0.01323	Left	Left	Left	0.44533	0.10259	0.54792	0.54792	0.12535	-0.91469	0.31807	Right	Left	Right	1.04004	0.19272	1.23276	1.23276
	G118	-0.14228	-0.09093	1.14806	Left	Left	Right	0.05135	1.29034	1.23899	1.29034	-0.95918	-0.14213	-0.28367	Left	Left	Left	0.81705	0.67551	0.14154	0.81705	-0.05839	0.10911	1.95474	Left	Right	Right	0.1675	2.01313	1.84563	2.01313	-0.64385	0.12441	1.81044	Left	Right	Right	0.76826	2.45429	1.68603	2.45429
	G95	-1.74296	-0.4698	0.65402	Left	Left	Right	1.27316	2.39698	1.12382	2.39698	0.2653	1.80276	-0.66206	Right	Right	Left	1.53746	0.92736	2.46482	2.46482	-1.1209	-1.08563	0.01335	Left	Left	Right	0.03527	1.13425	1.09898	1.13425	-1.37031	-0.21754	-0.25161	Left	Left	Left	1.15277	1.1187	0.03407	1.15277
	G103	0.39128	1.04568	-0.40465	Right	Right	Left	0.6544	0.79593	1.45033	1.45033	-0.95918	0.23189	1.49645	Left	Right	Right	1.19107	2.45563	1.26456	2.45563	0.08519	0.93283	0.04663	Right	Right	Right	0.84764	0.03856	0.8862	0.8862	-0.46579	1.636	0.70972	Left	Right	Right	2.10179	1.17551	0.92628	2.10179
	G109	-0.67584	-1.6064	0.23055	Left	Left	Right	0.93056	0.90639	1.83695	1.83695	-1.57142	0.75551	-1.51974	Left	Right	Left	2.32693	0.05168	2.27525	2.32693	-0.25941	-0.20197	-0.27	Left	Left	Left	0.05744	0.01059	0.06803	0.06803	-1.29553	0.42702	-0.86522	Left	Right	Left	1.72255	0.43031	1.29224	1.72255
	G141	-0.14228	-0.09093	-0.47522	Left	Left	Left	0.05135	0.33294	0.38429	0.38429	0.2653	-0.51614	0.63256	Right	Left	Right	0.78144	0.36726	1.1487	1.1487	0.34364	-0.64214	-0.89239	Right	Left	Left	0.98578	1.23603	0.25025	1.23603	0.80908	-1.19167	-0.6569	Right	Left	Left	2.00075	1.46598	0.53477	2.00075
	G129	-1.2094	-0.62134	0.01882	Left	Left	Right	0.58806	1.22822	0.64016	1.22822	-0.34694	-1.11457	-0.78896	Left	Left	Left	0.76763	0.44202	0.32561	0.76763	0.05648	0.75745	0.57164	Right	Right	Right	0.70097	0.51516	0.18581	0.70097	-0.05983	0.07549	0.2158	Left	Right	Right	0.13532	0.27563	0.14031	0.27563
	G90	0.39128	0.89413	0.86575	Right	Right	Right	0.50285	0.47447	0.02838	0.50285	-0.34694	0.15709	0.44358	Left	Right	Right	0.50403	0.79052	0.28649	0.79052	-0.25941	-0.8488	0.11982	Left	Left	Right	0.58939	0.37923	0.96862	0.96862	-0.49072	-0.98591	0.33246	Left	Left	Right	0.49519	0.82318	1.31837	1.31837
Medium-late-maturing group	G258	1.2052	0.75038	0.10664	Right	Right	Right	0.45482	1.09856	0.64374	1.09856	-0.12591	-1.14	1.58643	Left	Left	Right	1.01409	1.71234	2.72643	2.72643	-0.0138	0.77943	1.63219	Left	Right	Right	0.79323	1.64599	0.85276	1.64599	-0.07698	-0.3839	2.11989	Left	Left	Right	0.30692	2.19687	2.50379	2.50379
	G191	-0.98607	-1.42464	0.93896	Left	Left	Right	0.43857	1.92503	2.3636	2.3636	-0.75547	1.48069	0.74308	Left	Right	Right	2.23616	1.49855	0.73761	2.23616	0.13672	-0.4779	-0.29405	Right	Left	Left	0.61462	0.43077	0.18385	0.61462	-0.41474	0.7613	0.06116	Left	Right	Right	1.17604	0.4759	0.70014	1.17604
	G195	0.47477	0.20663	-0.82972	Right	Right	Left	0.26814	1.30449	1.03635	1.30449	2.39231	1.02207	-0.00604	Right	Right	Left	1.37024	2.39835	1.02811	2.39835	0.13672	0.85509	-0.26122	Right	Right	Left	0.71837	0.39794	1.11631	1.11631	1.92208	1.53844	-0.22005	Right	Right	Left	0.38364	2.14213	1.75849	2.14213
	G210	-0.98607	-0.11963	-1.558	Left	Left	Left	0.86644	0.57193	1.43837	1.43837	-0.75547	-2.12276	0.32891	Left	Left	Right	1.36729	1.08438	2.45167	2.45167	0.53808	1.66585	-0.50602	Right	Right	Left	1.12777	1.0441	2.17187	2.17187	-0.10054	-0.738	-0.28215	Left	Left	Left	0.63746	0.18161	0.45585	0.63746
	G219	-0.98607	0.09788	-0.10144	Left	Right	Left	1.08395	0.88463	0.19932	1.08395	-0.12591	0.30138	1.59527	Left	Right	Right	0.42729	1.72118	1.29389	1.72118	0.28723	-0.14163	2.28823	Right	Left	Right	0.42886	2.001	2.42986	2.42986	0.18223	0.14242	2.7081	Right	Right	Right	0.03981	2.52587	2.56568	2.56568
	G179	-0.98607	-0.88088	1.043	Left	Left	Right	0.10519	2.02907	1.92388	2.02907	1.1332	0.17034	1.55232	Right	Right	Right	0.96286	0.41912	1.38198	1.38198	1.24047	0.06345	1.81859	Right	Right	Right	1.17702	0.57812	1.75514	1.75514	2.1106	0.19702	2.26753	Right	Right	Right	1.91358	0.15693	2.07051	2.07051
	G172	0.47477	0.42413	1.45917	Right	Right	Right	0.05064	0.9844	1.03504	1.03504	1.1332	1.34965	0.71032	Right	Right	Right	0.21645	0.42288	0.63933	0.63933	-1.92029	-1.03905	0.00534	Left	Left	Right	0.88124	1.92563	1.04439	1.92563	-1.10596	0.17583	0.29903	Left	Right	Right	1.28179	1.40499	0.1232	1.40499
	G166	-0.25565	-0.01088	2.08341	Left	Left	Right	0.24477	2.33906	2.09429	2.33906	1.76276	-0.22276	-1.04423	Right	Left	Left	1.98552	2.80699	0.82147	2.80699	-1.81995	-1.80935	0.501	Left	Left	Right	0.0106	2.32095	2.31035	2.32095	-0.68966	-1.47572	-0.08413	Left	Left	Left	0.78606	0.60553	1.39159	1.39159
	G192	1.2052	-0.44588	-0.82972	Right	Left	Left	1.65108	2.03492	0.38384	2.03492	-0.75547	1.21862	-0.70151	Left	Right	Left	1.97409	0.05396	1.92013	1.97409	1.49133	0.73353	-0.36199	Right	Right	Left	0.7578	1.85332	1.09552	1.85332	0.64567	1.60456	-0.58329	Right	Right	Left	0.95889	1.22896	2.18785	2.18785
	G207	-0.25565	0.09788	-0.30952	Left	Right	Left	0.35353	0.05387	0.4074	0.4074	-0.12591	-0.55034	-0.82434	Left	Left	Left	0.42443	0.69843	0.274	0.69843	-0.31482	-0.47807	0.26195	Left	Left	Right	0.16325	0.57677	0.74002	0.74002	-0.33619	-0.75293	-0.16381	Left	Left	Left	0.41674	0.17238	0.58912	0.58912
	G165	-0.25565	0.96788	1.043	Left	Right	Right	1.22353	1.29865	0.07512	1.29865	0.50365	-0.02621	-1.16048	Right	Left	Left	0.52986	1.66413	1.13427	1.66413	-0.21448	0.1066	-0.25773	Left	Right	Left	0.32108	0.04325	0.36433	0.36433	0.19009	0.07293	-0.69343	Right	Right	Left	0.11716	0.88352	0.76636	0.88352
	G170	-0.98607	-1.42464	0.0026	Left	Left	Right	0.43857	0.98867	1.42724	1.42724	1.1332	1.1531	-1.21769	Right	Right	Left	0.0199	2.35089	2.37079	2.37079	0.63842	1.26646	-0.08576	Right	Right	Left	0.62804	0.72418	1.35222	1.35222	1.49792	2.00224	-0.59149	Right	Right	Left	0.50432	2.08941	2.59373	2.59373
	G196	0.47477	-0.66338	-0.30952	Right	Left	Left	1.13815	0.78429	0.35386	1.13815	0.50365	-0.35379	1.15766	Right	Left	Right	0.85744	0.65401	1.51145	1.51145	-1.26807	-0.73239	-1.10054	Left	Left	Left	0.53568	0.16753	0.36815	0.53568	-0.79962	-0.7881	-0.46611	Left	Left	Left	0.01152	0.33351	0.32199	0.33351
	G213	1.93562	2.81665	0.41876	Right	Right	Right	0.88103	1.51686	2.39789	2.39789	-0.75547	-0.35379	2.73137	Left	Left	Right	0.40168	3.48684	3.08516	3.48684	1.29064	0.27199	0.91027	Right	Right	Right	1.01865	0.38037	0.63828	1.01865	0.48857	-0.07051	2.02616	Right	Left	Right	0.55908	1.53759	2.09667	2.09667
	G250	1.93562	0.96788	-1.24588	Right	Right	Left	0.96774	3.1815	2.21376	3.1815	-0.75547	-1.59862	0.95438	Left	Left	Right	0.84315	1.70985	2.553	2.553	3.14696	2.18675	-0.36685	Right	Right	Left	0.96021	3.51381	2.5536	3.51381	1.94172	0.06808	0.08577	Right	Right	Right	1.87364	1.85595	0.01769	1.87364
	G194	1.93562	1.40289	-0.41356	Right	Right	Left	0.53273	2.34918	1.81645	2.34918	-0.12591	1.21862	2.00494	Left	Right	Right	1.34453	2.13085	0.78632	2.13085	0.53808	1.21937	-1.2439	Right	Right	Left	0.68129	1.78198	2.46327	2.46327	0.39824	2.0211	-0.28801	Right	Right	Left	1.62286	0.68625	2.30911	2.30911
	G237	1.2052	0.20663	-0.82972	Right	Right	Left	0.99857	2.03492	1.03635	2.03492	-0.12591	-1.00897	-0.11641	Left	Left	Left	0.88306	0.0095	0.89256	0.89256	1.69201	1.55747	0.40388	Right	Right	Right	0.13454	1.28813	1.15359	1.28813	1.39188	0.23831	0.26153	Right	Right	Right	1.15357	1.13035	0.02322	1.15357
	G238	-0.25565	0.53288	-0.5176	Left	Right	Left	0.78853	0.26195	1.05048	1.05048	-1.38502	-1.40207	-0.64119	Left	Left	Left	0.01705	0.74383	0.76088	0.76088	-0.81653	-0.93356	-0.19136	Left	Left	Left	0.11703	0.62517	0.7422	0.7422	-1.55369	-1.6699	-0.42862	Left	Left	Left	0.11621	1.12507	1.24128	1.24128
	G186	-0.98607	1.29414	-0.93376	Left	Right	Left	2.28021	0.05231	2.2279	2.28021	-0.75547	-2.25379	0.13406	Left	Left	Right	1.49832	0.88953	2.38785	2.38785	0.58825	-0.47763	-1.83179	Right	Left	Left	1.06588	2.42004	1.35416	2.42004	-0.06127	-2.02256	-1.42928	Left	Left	Left	1.96129	1.36801	0.59328	1.96129
	G256	0.47477	-1.31589	1.66725	Right	Left	Right	1.79066	1.19248	2.98314	2.98314	0.50365	-0.48483	-0.68067	Right	Left	Left	0.98848	1.18432	0.19584	1.18432	1.1903	-0.0178	0.60217	Right	Left	Right	1.2081	0.58813	0.61997	1.2081	1.5097	-0.38072	0.15842	Right	Left	Right	1.89042	1.35128	0.53914	1.89042
	G253	0.47477	-0.44588	-0.30952	Right	Left	Left	0.92065	0.78429	0.13636	0.92065	-0.12591	-0.15724	0.2153	Left	Left	Right	0.03133	0.34121	0.37254	0.37254	0.73876	-0.92377	0.0047	Right	Left	Right	1.66253	0.73406	0.92847	1.66253	0.57105	-0.78627	0.08694	Right	Left	Right	1.35732	0.48411	0.87321	1.35732
	G229	-0.98607	-1.75089	0.21068	Left	Left	Right	0.76482	1.19675	1.96157	1.96157	0.50365	0.82552	0.18565	Right	Right	Right	0.32187	0.318	0.63987	0.63987	-1.11755	-1.25437	0.14481	Left	Left	Right	0.13682	1.26236	1.39918	1.39918	-0.65824	-0.36509	0.18771	Left	Left	Right	0.29315	0.84595	0.5528	0.84595
	G260	-0.98607	-1.20714	0.73088	Left	Left	Right	0.22107	1.71695	1.93802	1.93802	-0.12591	-0.94345	-1.26521	Left	Left	Left	0.81754	1.1393	0.32176	1.1393	-0.11414	-0.17618	0.48474	Left	Left	Right	0.06204	0.59888	0.66092	0.66092	-0.16338	-0.84646	-0.19662	Left	Left	Left	0.68308	0.03324	0.64984	0.68308
	G205	0.47477	-1.31589	-0.10144	Right	Left	Left	1.79066	0.57621	1.21445	1.79066	-0.12591	0.30138	-1.34315	Left	Right	Left	0.42729	1.21724	1.64453	1.64453	0.68859	1.54816	1.25341	Right	Right	Right	0.85957	0.56482	0.29475	0.85957	0.52785	1.45031	0.32363	Right	Right	Right	0.92246	0.20422	1.12668	1.12668
	G169	0.47477	1.62039	0.41876	Right	Right	Right	1.14562	0.05601	1.20163	1.20163	1.1332	0.89103	0.95045	Right	Right	Right	0.24217	0.18275	0.05942	0.24217	0.13672	0.5609	0.10755	Right	Right	Right	0.42418	0.02917	0.45335	0.45335	0.98735	1.18142	0.48885	Right	Right	Right	0.19407	0.4985	0.69257	0.69257
	G190	0.47477	0.85913	-0.5176	Right	Right	Left	0.38436	0.99237	1.37673	1.37673	-0.75547	0.82552	-1.19981	Left	Right	Left	1.58099	0.44434	2.02533	2.02533	-0.0138	0.17111	-0.35415	Left	Right	Left	0.18491	0.34035	0.52526	0.52526	-0.53256	0.80613	-0.78014	Left	Right	Left	1.33869	0.24758	1.58627	1.58627
	G218	-0.25565	-0.33713	-0.5176	Left	Left	Left	0.08148	0.26195	0.18047	0.26195	-0.12591	0.49793	0.64096	Left	Right	Right	0.62384	0.76687	0.14303	0.76687	-0.61585	-0.06569	-0.70251	Left	Left	Left	0.55016	0.08666	0.63682	0.63682	-0.5954	0.35508	-0.32199	Left	Right	Left	0.95048	0.27341	0.67707	0.95048
	G220	-0.98607	-1.53339	0.31472	Left	Left	Right	0.54732	1.30079	1.84811	1.84811	-0.12591	0.69448	0.45323	Left	Right	Right	0.82039	0.57914	0.24125	0.82039	-1.36841	-0.64802	2.16575	Left	Left	Right	0.72039	3.53416	2.81377	3.53416	-1.24342	0.03745	1.97109	Left	Right	Right	1.28087	3.21451	1.93364	3.21451
	G202	-0.25565	-0.22838	1.35513	Left	Left	Right	0.02727	1.61078	1.58351	1.61078	0.50365	0.82552	-0.69054	Right	Right	Left	0.32187	1.19419	1.51606	1.51606	-0.21448	0.00223	0.62667	Left	Right	Right	0.21671	0.84115	0.62444	0.84115	0.19009	0.66737	0.17248	Right	Right	Right	0.47728	0.01761	0.49489	0.49489
	G206	1.2052	0.85913	-0.62164	Right	Right	Left	0.34607	1.82684	1.48077	1.82684	-0.75547	-0.09172	-0.42	Left	Left	Left	0.66375	0.33547	0.32828	0.66375	-0.06397	0.73376	0.30653	Left	Right	Right	0.79773	0.3705	0.42723	0.79773	-0.57183	0.48363	0.04945	Left	Right	Right	1.05546	0.62128	0.43418	1.05546
	G203	0.47477	1.07664	-0.41356	Right	Right	Left	0.60187	0.88833	1.4902	1.4902	-0.75547	-0.68138	0.25522	Left	Left	Right	0.07409	1.01069	0.9366	1.01069	-0.71619	-1.18875	-1.94905	Left	Left	Left	0.47256	1.23286	0.7603	1.23286	-1.0824	-1.3372	-1.48552	Left	Left	Left	0.2548	0.40312	0.14832	0.40312
	G188	-0.98607	-0.22838	0.62684	Left	Left	Right	0.75769	1.61291	0.85522	1.61291	-1.38502	1.41517	-0.77703	Left	Right	Left	2.80019	0.60799	2.1922	2.80019	-0.56568	-0.21338	-1.42009	Left	Left	Left	0.3523	0.85441	1.20671	1.20671	-1.37695	0.94397	-1.41287	Left	Right	Left	2.32092	0.03592	2.35684	2.35684
	G198	-0.25565	-0.33713	1.87533	Left	Left	Right	0.08148	2.13098	2.21246	2.21246	1.1332	0.82552	-1.06573	Right	Right	Left	0.30768	2.19893	1.89125	2.19893	-0.36499	-1.05643	1.03458	Left	Left	Right	0.69144	1.39957	2.09101	2.09101	0.47679	-0.20246	0.3002	Right	Left	Right	0.67925	0.17659	0.50266	0.67925
	G212	-0.25565	-0.01088	-0.93376	Left	Left	Left	0.24477	0.67811	0.92288	0.92288	-0.75547	-0.7469	-0.55217	Left	Left	Left	0.00857	0.2033	0.19473	0.2033	-0.81653	-1.2341	-0.49601	Left	Left	Left	0.41757	0.32052	0.73809	0.73809	-1.16095	-1.41259	-0.62547	Left	Left	Left	0.25164	0.53548	0.78712	0.78712
	G200	-2.44691	-0.98963	-1.558	Left	Left	Left	1.45728	0.88891	0.56837	1.45728	-0.12591	-0.81241	-0.90096	Left	Left	Left	0.6865	0.77505	0.08855	0.77505	-0.66602	-1.06218	-0.95068	Left	Left	Left	0.39616	0.28466	0.1115	0.39616	-0.6386	-1.34127	-1.10471	Left	Left	Left	0.70267	0.46611	0.23656	0.70267
	G174	-0.25565	-0.33713	1.66725	Left	Left	Right	0.08148	1.9229	2.00438	2.00438	2.39231	0.49793	-0.27976	Right	Right	Left	1.89438	2.67207	0.77769	2.67207	-0.36499	-0.5212	0.67725	Left	Left	Right	0.15621	1.04224	1.19845	1.19845	1.33297	-0.00562	0.40214	Right	Left	Right	1.33859	0.93083	0.40776	1.33859
	G215	-0.98607	0.64163	-0.72568	Left	Right	Left	1.6277	0.26039	1.36731	1.6277	-1.38502	-0.02621	-0.28552	Left	Left	Left	1.35881	1.0995	0.25931	1.35881	-0.61585	0.08939	-0.25623	Left	Right	Left	0.70524	0.35962	0.34562	0.70524	-1.4123	0.06013	-0.33137	Left	Right	Left	1.47243	1.08093	0.3915	1.47243
	G209	1.2052	-0.22838	-0.93376	Right	Left	Left	1.43358	2.13896	0.70538	2.13896	-1.38502	0.17034	-0.37471	Left	Right	Left	1.55536	1.01031	0.54505	1.55536	0.18689	0.81905	-0.40928	Right	Right	Left	0.63216	0.59617	1.22833	1.22833	-0.84675	0.77286	-0.48721	Left	Right	Left	1.61961	0.35954	1.26007	1.61961
	G181	-0.98607	-0.55463	0.41876	Left	Left	Right	0.43144	1.40483	0.97339	1.40483	1.1332	0.82552	-0.0996	Right	Right	Left	0.30768	1.2328	0.92512	1.2328	-1.06738	-1.6927	-0.61724	Left	Left	Left	0.62532	0.45014	1.07546	1.07546	-0.238	-0.72524	-0.54111	Left	Left	Left	0.48724	0.30311	0.18413	0.48724
	G239	0.47477	0.96788	-1.87012	Right	Right	Left	0.49311	2.34489	2.838	2.838	-1.38502	-1.5331	-0.5528	Left	Left	Left	0.14808	0.83222	0.9803	0.9803	0.38757	1.51357	-1.57319	Right	Right	Left	1.126	1.96076	3.08676	3.08676	-0.70536	-0.27603	-1.45271	Left	Left	Left	0.42933	0.74735	1.17668	1.17668
