# Supplementary material for: Evaluating phenotypic plasticity of reproductive traits among Korean rice cultivars under diverse climatic conditions
Source: Front Plant Sci. 2026 Mar 19;17:1697493. doi: 10.3389/fpls.2026.1697493 (PMC13044014; doi:10.3389/fpls.2026.1697493)
Supplement: Supplementary file 10 [file Table6.xlsx]

## Sheet: Table S6
Table S6. Whether information for 2018, 2020, and 2023 in Jeonju obtained by the Korea Meteorological Administration.
		Daily maxumum temperature			Daily minimum temperature			Average daily temperature			Relative humidity			Hours of daylight (Hr)			Precipitation (ml)
	Day	2018	2020	2023	2018	2020	2023	2018	2020	2023	2018	2020	2023	2018	2020	2023	2018	2020	2023
MAY	1	27	29.1	21.9	16	16.3	9.6	21.4	23	15.6	77.1	61.4	54.6	5	12	11.8	0
	2	22.2	25.9	26.3	10.2	19.1	10	16.2	21.5	18.7	93.3	64.6	41.3	0.7	1.8	9.1	35.2	0.4
	3	15.7	23	25.2	9.3	16.2	13.9	11.6	19.6	19.3	75.8	79.5	51.9	7.9	0.5	5.1	0	21.8
	4	19.8	24.2	24.1	7.8	10.8	17.6	14	17.9	20.1	54.6	79.4	65.8	12.3	6.7	4			1.8
	5	26.3	18.8	22.6	10.4	10.3	18.5	19.2	14.7	20.1	46	87.5	91.4	10	2.3	0	0	2.2	62.8
	6	19.7	29.2	20.8	15	13.2	14	16.8	20.5	16.9	98.3	61.3	91.5	0	11	0	9.5		15.3
	7	22.3	28.1	16.3	15.2	13.3	9.3	17.7	20.7	12.9	94	38.8	74.5	2.1	12	0.3	15.6		2.6
	8	23.5	25.6	22.3	13	11.5	5.6	17.6	18.6	14.1	69.9	52.6	57	6.6	8.4	12.3		12.3
	9	21.9	21.7	23	9.2	13.4	7.9	15.5	17.4	15.3	70.8	84.9	57.9	12.6	0	12.1		14.3
	10	21.6	16.8	25.7	11.2	12.9	10.5	15.3	14.3	17.1	81.9	89.1	54.9	8.8	0	11		0.7
	11	24.5	24	27.4	10.3	12.1	11	17	17.8	19	63.6	66.3	51	9.8	9.4	12.1
	12	19.4	21.5	24.5	15.9	11.3	12.9	17.5	16	18.2	90.1	66	54.5	0	12.6	3.9	17.9		0
	13	19.6	22.1	23.8	13	9.2	13	15.6	16.1	17.8	94.1	50.9	64.3	4.9	12.9	11.5	6.6
	14	27.6	28.8	26	12.7	13.2	11.5	20.1	21.5	18.4	78.6	34.1	56.6	9.5	7.5	13
	15	30.3	21.3	29.4	16.4	16	12.4	24.3	18.1	21.2	73.4	82.4	52.9	5.5	0	12.6	0	11.4
	16	27.9	18.6	32	23.5	15.6	17.4	25.6	17	24.5	88.9	88.8	45	0.6	0	11.9	0
	17	29.2	27.8	31.6	23.9	14.6	17.9	25.8	20.1	24.3	86.9	76.6	49.1	3.1	9.5	12.1	1.2	0
	18	24.7	27.8	21.6	15.8	13.2	16.2	19.3	19.4	19.2	99	77.9	75.1	0	6.3	0	2.5	7.8	1.2
	19	24.4	16.7	26.3	14.5	12.1	14.1	18.7	13.9	20.4	76.6	81.8	68.9	3.3	2.1	7.1	0	4.5
	20	25.6	21	27.5	10.2	10.9	15.6	18	15.4	19.7	52.8	67.8	72.6	7.1	10.7	10.2
	21	25.5	24.6	23	10.6	10.8	15.3	18.5	17.8	17.9	68.3	69.1	76.9	8.8	11.3	3.7
	22	25.6	26.8	22.4	14.3	14.5	14.7	18.9	19.7	17	82.1	66	74.4	5.7	8.3	4.3	13.1		0.6
	23	23.8	26.4	25.3	12.7	14.1	12.1	17.5	20.6	18.2	78.5	64.1	64.6	10.8	12.1	12	18.1		0
	24	26.1	21.9	26.6	10.8	14.5	13.4	18.7	18.3	19.8	63.4	83.8	61.8	12.9	3.3	5.6		2.8	0.3
	25	26.3	21.9	28.4	12.1	13.9	16.1	20.1	16.5	20.7	57.9	81.6	50.6	7.1	2.7	7.1
	26	29	24.4	27	13.7	14.6	16.9	21.2	17.9	22	66.1	77.4	55.4	12.8	6	7.1		0	0
	27	26.4	24.4	26.8	16.5	14	21.1	20.6	18.4	23.1	63.5	70.4	66.1	2.6	12.8	1		0.8	0
	28	29.5	25.2	22.6	16.2	12.4	19.2	21.6	18.3	21.2	69	69.4	91.1	8.2	11.4	0			24.9
	29	28.1	27.8	21.5	16.3	14.2	19	22.3	21.1	20.3	82.9	64	95	9.6	11.1	0			131.2
	30	24.3	28.8	29	15.7	17.9	20.1	20.3	22.8	23.4	95.4	55.5	77.9	3.1	6.8	3.5	2.4		0
	31	26.5	26.7	29.2	15.3	17.3	19.1	19.4	20.9	23.5	79.4	61.8	64.3	11	2.4	10.3		0
JUN	1	30.5	25.4	25	15.2	16.1	18.5	22.6	19.5	21.4	69.4	73.9	72.1	13.1	9.4	2		1.1	0
	2	31	25.5	26	16.3	13.5	18.1	23.7	20	21	59.5	57.4	79	13.2	3.3	7.8		0	0.6
	3	31.3	29.1	28	16.9	19.5	16.5	23.4	23.3	21.7	58.5	72.1	59.6	10	7.1	10.6		0
	4	28.5	30.6	27	17.5	20.7	15.6	22.7	24.5	21.4	62.9	72.8	59.1	7.6	9.8	11.7
	5	28.2	30.4	25.6	17.9	20.6	17.7	22.9	24	20.9	73.5	75.8	65.3	3.6	7.6	6.6	0
	6	29.2	30.4	27.3	19.1	19.9	16.1	22.7	23.2	20.7	84	78.8	65.9	7.9	6.8	12.7
	7	29.7	30.2	28.3	19	20	15.8	22.5	23.3	21.3	87.4	71	72.8	8.1	8.1	9.8
	8	27.1	32.8	29.2	17.7	18.7	18.6	21	25.7	22.5	88.1	61.1	71.9	5.9	12	7.2			0
	9	29.7	35.1	30.2	17.4	19.7	19.2	22.5	27.3	24.5	84.3	51	58	5.1	11.9	9.9	0		0.1
	10	27.7	34.4	31.8	18.1	21.4	18.6	22.6	26	23.6	74.1	67.6	65.5	4.5	8.3	4.8	0	9.7	0.7
	11	25.7	31	28.4	17.4	20.6	18.4	20	25.1	23.4	93.4	79.8	73.1	0.9	6.3	8.1	13	19.1	0
	12	24.3	27.9	29.4	17.8	21.4	20	20.2	23.8	23.2	89.1	85.1	68.6	5.5	0.3	8.9		5
	13	28.7	29.2	28.5	17.1	21.5	18.6	22.4	24.5	22.4	81.6	86	69	10.4	0.9	12.2		16.8
	14	30.2	25.8	27.6	19	20.4	17.6	23.4	22.9	22	76.6	85.3	66	8	1.3	12		90.6
	15	28.2	27.9	28	17.4	18.1	16.8	23	22.4	21.8	66.5	71.1	67	11.4	11.1	11.5
	16	29.1	28.4	30.7	17	18.2	17.4	22.1	22.8	23.4	71.9	69.5	65	11.2	9.6	12.9
	17	28.2	26.9	30.9	17.5	19.1	19.1	22.4	22.3	24.2	83.8	73.5	62.5	4.3	1.4	9.7		0.5
	18	29.9	22.3	31.1	19.5	18.5	19.8	24.1	19.8	24.4	71	86.4	59.8	10.4	0	10.5		7.4
	19	23.7	29.2	35.4	19.5	18	18.3	21.1	22.9	25.7	92	71.4	60.9	0	10	11.1	1.9	0
	20	28.2	27.7	30.5	18.6	19	21.3	22.1	22.9	25	86.4	75	59.8	6.4	6.4	4.4			0.4
	21	29.2	31.6	24.2	18.5	19.2	20	22.5	24.5	21.7	81.5	70.3	85.3	10.3	10.4	0			2.3
	22	31.8	31.9	26.9	17.5	19.8	19.7	24.3	25.4	22.2	66.4	72.8	75.6	7.9	10	7.1			0
	23	30.3	31.1	31.4	20.5	21.2	20.4	23.6	26	25.3	71.8	64.8	66	7.1	6.5	8.8
	24	31.8	26.7	32.1	19.9	21.6	21.8	24.8	23.7	26.2	74	72.4	65.8	11.2	0	7.3		2.4
	25	34.8	24.1	31.9	18.7	20.1	21.2	26.1	22.3	25.4	63.5	83.4	67.6	9.2	0	6.3		0.3	2.9
	26	28.6	26.9	27.4	22.7	19.6	21.4	25.7	22.8	24.4	90.9	77.3	89.3	0	6.2	0.2	19.2	0.4	30.1
	27	29.8	30.8	31	22.4	19.8	22.2	25.2	24.8	26.1	93.9	72.6	75.3	5.1	5.5	9.3	75.6		3.2
	28	26.3	29	28.4	22.1	20.7	19.7	23.9	23.5	23.9	95.8	77.6	83.9	0	7.2	1.5	25.1		60.1
	29	29.7	26.5	26.9	21.9	19.7	23.9	25.2	22	25.1	91.1	85.1	87.6	8	0	0	0.2	27.6	52.6
	30	28.9	22.7	26.8	21.6	18.5	23.1	24.1	20.2	24.6	92	90.9	89.9	0.1	0.2	0.1	2.2	6.6	16.9
JUL	1	28.2	25.8	31.3	20.1	17.7	23.2	22.2	21.1	26.3	97.4	75.4	81.8	0.2	4.7	8.4	107.4	0.8
	2	26.7	30	32.9	20.6	17.9	23.6	23.7	23	27.3	99	78.4	75.8	0.2	8.3	6.9	39.2	4
	3	30.8	24.5	33.3	22.3	18.5	23.7	26.3	21.2	27.8	86.6	83	75.8	7	0	6.8	0	4.1
	4	29.9	22.2	26.3	23.6	18.1	23.2	25.9	19.9	24.8	92.4	91.1	87.1	8.7	0	0	0	3.9	52.9
	5	30.4	27	28.2	22.9	19.4	22.1	25.4	22.9	24.6	91.8	80.8	79.6	5.5	2.6	5.7	7	0.6	36.2
	6	24.5	29	32.4	20.8	20	22	22.8	23.1	27.4	96.8	85.3	63.3	0.2	3	8.8	0.5	54.1
	7	29.4	28.1	25.7	18.3	21.7	20.4	24.4	23.9	23.1	76.5	84	85.3	7.9	3.3	0		0.9	32.3
	8	28.6	29	30.9	20.7	20.7	22.4	24.3	24.1	25.7	78.6	79.4	86.9	1.1	6.5	3.5			11.1
	9	24.8	31.7	31.3	20.7	20.4	24.8	22.8	26.2	28	94.9	72	79.6	0	9.7	2.5	12.6		0
	10	31.5	30.4	32.4	23.5	22.5	26.2	27.5	25.7	28.3	85.3	79.5	71	5.9	4.8	9		19.9	0
	11	32.8	29.4	28.5	25.6	22.7	22.8	28.8	25.1	25.5	83.4	79.3	83.9	6.8	3.5	0			7.2
	12	33	24.7	31.1	24.7	19.6	24	28.2	22.3	27.2	87.6	89.3	82.6	9.3	0	5.7		71.6	0.5
	13	32.9	24.2	27.3	25.4	19.4	24.8	28.1	21.2	26.2	88.3	90.3	86.5	11.5	0	0		92.6	17.3
	14	33	21.7	27	24.7	19.1	24.2	28.3	20.3	25.2	86.9	92.6	93	10	0	0		7.8	251.5
	15	33.9	23.1	26.8	24.4	18.7	22.8	28.9	20.6	24.6	80.9	92.3	90.6	13.3	0	0		11	44.7
	16	33.3	28.2	29.1	23	19.3	23.3	28.2	23.5	25.4	81.4	78.4	85.3	12	9.8	1			4.2
	17	33.6	29.2	31.1	24.5	20.9	23.1	28.6	24.1	25.7	77.9	75.1	88.6	11.9	6.6	4.9			25.4
	18	33.4	28.9	24.6	24.6	21	22.9	28.7	24.4	23.7	78.9	73.3	94	10.8	3.9	0			53.4
	19	33.3	30.2	31.3	24.8	22.1	22.1	28.5	27.1	26.3	80.4	71.8	78	10.5	2.5	11.5		0.4
	20	36	28.8	31.3	24.1	22	23.6	29.5	24.3	26.8	82	87.4	77.3	12.4	0.6	8.8		50.2
	21	36.3	30.5	35.4	25.8	21.5	22.9	29.8	24.9	28.5	85.4	77	70.5	7.7	7.4	10	0.6	0.3
	22	35.8	24.2	28	26.2	21.1	23.6	30.6	22.1	25.7	75.9	93.3	74.4	8.6	0	2.4		30	0.7
	23	36	24.9	28.4	24.6	20.8	24.2	30.5	22.4	26.2	74.1	92.5	85	8.8	0	0		59.6	51.5
	24	36.5	23.7	30.8	26.5	20.7	22.8	30.6	21.7	26.3	79	92.5	83	12.7	0	3		17.6	43.4
	25	34.8	26.9	29.4	26.8	20.7	23.7	29.9	23.2	26.1	84.5	86	85.5	9.9	1	1.8		0.1	38
	26	34.8	28.8	33.4	26	21.6	22.8	30	23.6	26.3	80.4	83.4	83.4	12.8	2.3	4.2		0.5	31.9
	27	36	28	32.7	25.8	21.5	22.8	30.1	23.9	27.5	82.9	85.3	79.5	11.9	0.1	8.3		4	0.3
	28	34.7	29	34.1	24.5	22.1	24.4	29	25.1	29.1	90	90.5	72.4	7.8	0	11.7	1.8	9.9
	29	34.9	26.5	34.4	25.3	23.6	25.2	30.2	24.9	29.4	76.3	92.4	70.4	12.4	0.1	12		51.7	1
	30	36.1	28.3	33.7	25.7	23.8	24.5	30.5	25.7	27.5	70.8	90.3	80.4	9.3	1.1	7.8		114.6	31.5
	31	36.8	29.9	33.1	24.9	24.2	23.7	30.8	26.3	28.5	71.1	88.6	75.8	9.5	1.3	10.4		34.5
AUG	1	38.4	30.8	34.9	25.3	24.2	24.9	32	26.3	29.6	69.1	84.6	74	12.5	3.5	8.4		7.1	0
	2	37.2	32	34.6	26.7	25.6	26.1	32.1	28	29.5	71.5	75.8	71.3	9.2	2.2	9.4
	3	37.6	31.4	34.5	26.8	26.3	25.7	31.9	28.4	30.3	67.1	73.5	67.1	12.5	2.4	10			0
	4	34.5	33.4	34.6	26.8	25.4	25.9	29.9	29.1	30.2	82.4	72.5	67.8	8.9	6.4	7.3		0	0
	5	34	31	34.6	26.1	25.8	26.4	29.4	27.9	30.2	86	79	71.4	8.7	2.8	11.2	0	8.5
	6	35.9	28.4	35.5	26.1	24.1	25.3	30.2	26.1	29.6	83.5	88.1	75.5	8.7	0	9.1		9.5	15.6
	7	35.3	25.3	35	27.4	22.7	25.6	30.3	23.8	29.4	85.3	96.5	77.3	6.9	0	9.1	0	115.1
	8	35.5	25.8	34.8	27.1	23.6	25.4	30.4	24.2	29.9	83	95.8	72.9	8.4	0	7.4		192.8	10.1
	9	34.9	32.4	30.2	26.3	23.9	24.1	29.9	27.4	26.6	82.4	79.4	81.6	9.6	2.6	1.4		17.3	16.5
	10	35.8	30.7	24.6	27	24.9	21.3	29.7	26.5	22.5	86	88.4	93.1	6.8	1.1	0	0.3	24.1	152.1
	11	36	30.6	30.4	25.9	24.9	22.4	29.6	26.7	26.1	81.8	89.8	79.3	6.7	0.8	3.7		38.8	1.2
	12	36.1	32.6	30	24.8	25.2	22	30.2	28.2	25.6	75.4	82.3	81.5	6.9	2.2	2		0	2.5
	13	38.9	33.7	32.2	26.1	25.3	23.2	31.9	29.1	27.7	72.1	75.3	73.4	11.6	7.7	5.9
	14	37.2	32.3	33.3	25.8	26.4	24.5	31.4	29.1	28.3	72.8	75.5	76	10.9	7.1	9.2		0
	15	38.1	33.5	32	25.5	26	24.7	30.9	29	27.8	72.6	74.1	77.6	12.3	9.5	8	7		0
	16	36.5	33.6	32	26.1	24.3	25.2	29.8	28.7	27.2	74.9	74.6	77.9	7.8	12.1	7.8
	17	34	33.8	31.7	24.5	25.1	23.2	27.9	28.3	27.4	56.6	76.1	74.5	11.7	8.1	8.8
	18	32.8	33.4	32.5	21.1	25.1	24.5	26.2	28.5	27.2	61.4	73.1	78.1	11.7	9.9	6.4		0	7.7
	19	32.8	33	32.6	22.6	23.5	25	27.1	27.9	28.2	73.8	72.8	75.1	11.8	12.1	7.4
	20	34.4	33.9	33.9	23.9	23.1	25.1	28.6	27.8	29	69.9	74.3	70.9	10.3	10.2	10
	21	34.2	33.7	34.3	25.1	23.1	25.9	28.1	28	29.5	77	74	68.3	5.7	11.9	11.3			0
	22	37.4	29.4	34	23.8	23.7	26	31.1	26.5	29.2	68.4	83.6	69.6	10.9	1.1	9.1		0.9
	23	31.2	32.6	32.3	24.8	23.3	24.6	28.1	27.6	27.2	81.8	72.3	81.9	0	10.7	1.4	16.3		18.1
	24	26.6	33.6	29.1	23.7	23.2	24.4	24.9	28.6	25.8	97.4	71.6	89.1	0.6	9.8	0.4	34.3		15
	25	28.9	34.6	30.3	21.4	24.7	22.9	24.8	30	26.2	89.1	66.4	74.9	1.2	9.8	9.4	1.7		0
	26	23.9	34	30.7	20.2	24.6	20.6	22	28.7	25.5	98.8	72.4	75.3	0	4.1	11.6	99.2	10.6
	27	26	33.1	31.8	22.2	25.6	21.9	24	29.6	27	99	71	73.6	0	5	5.8	88.2	0.3
	28	30.4	33.9	31.7	24.1	24.7	24	26.9	27.9	27.5	95.4	81.5	73.4	1.2	7	4.2	9.8	6.4	0
	29	33.3	31.1	29.4	23.8	24.6	22.8	28.1	27	25.9	85.8	84.9	82.8	10.2	1.4	0.3		23.9	3.4
	30	29.1	32.4	23	24.5	25	19.8	25.9	27.6	21.8	98.4	82.3	92.4	1.3	8.6	0	35.7	0	32.6
	31	26.6	32.7	27.3	19.8	24.2	19.9	23.1	26.9	23.3	98.5	85.3	79.6	0.2	3.6	4.2	76.4	16.2
SEP	1	30.9	31.8	30.5	21.2	22.7	18.9	25.7	27.3	24.2	78.3	76.9	71	10.8	6.7	10		0.1
	2	28.2	28.5	30.4	19.6	22.8	19	24.1	24.9	24.8	83.9	90.4	74.5	1.4	0.2	5.8		17.9	0
	3	31	26.9	33	23.4	21	23	25.9	23.2	26.8	92.3	81.5	77.1	2.1	5.6	6.7	56.9	49.9	56.9
	4	28	29.3	31.7	21.5	20.3	23.3	24.1	24.1	26.8	88.1	69.5	80	9.2	8.3	7.5	16.4		0
	5	28.3	25.3	31.4	18.6	20.2	24	23.8	22.7	27.1	79.5	78	70.9	11.2	0	8		0
	6	27.4	24.7	31.7	20.2	18.7	21.6	23.6	20.8	26.6	84.4	86.5	65.3	0.9	0	11.5	0	12.7
	7	25	22.5	31.6	19.5	16.6	20.6	21.8	19.5	25.9	86.5	91.4	56.6	1.2	0	11.8	5.2	37.1
	8	26.8	27.9	29.6	15.3	21.2	18.6	20.7	23.8	24.2	74.9	78.6	63.4	10	7.1	11.8		0
	9	27.4	27.3	30.7	15.3	18.6	19.8	21.1	22.2	24.8	77.1	79.6	68.6	11.9	5.2	11.2		9.5
	10	28.1	28.7	31.2	16.6	19.6	21.7	22.3	23.3	25.5	69.8	76.5	69.5	11	6	7.1
	11	25.2	24.7	30.8	15.3	18.4	21.6	20.5	21.2	25.4	68.8	85	66.8	4.8	0	10.1		3.3
	12	28.6	25.8	29.9	16.1	17.7	21.2	22.3	20.7	25.1	74.5	82.3	67.1	10.6	2.8	6.2		1
	13	26	26.3	23.9	20.1	18.4	19.9	22.6	21.3	21.2	92.8	81.9	88.9	0	6	0	0	0.8	18.2
	14	27.7	27.1	26.1	20.2	17.6	19.7	23.7	22	22.6	90.8	75	89.3	0.8	9.5	1	1.4		18.5
	15	27.1	29.2	25.6	22.2	18.2	21.8	23.8	23	23.2	97.1	73.9	96.4	0.6	9.5	0	0.5	0.6	29
	16	27.1	25.5	28.8	21.8	20.1	22.6	23.2	22.2	24	93	86.3	93	1.4	0.4	2.2	0	2.3	30.3
	17	27.3	26.3	29.1	18.8	20	22.1	22.2	21.9	25	85.3	82	85.3	7.3	0.5	3.9	0	0	0
	18	27.9	24.9	30.2	16.7	16.4	22.2	21.8	20.5	25.1	77.6	74.4	81.3	11.5	5.5	9.4		0
	19	26.1	26.6	28.6	18.3	15.6	21	21.9	20	24.5	75.9	76.8	77.8	0.4	9.1	7.5	0	0
	20	24.5	25.3	25	18.7	15.7	20.9	21.5	19.8	22.4	96.9	70.9	93.3	0	9.6	0	2.1		31.4
	21	22	24.7	23	18.9	13.3	18.3	20.2	18.6	20.4	98.3	64.5	88	0	9.8	0.1	19.3		2.2
	22	26.5	25.4	25.1	17.4	15.6	16.9	21.5	19.2	20.3	79.5	64.3	78.5	10.2	5.7	7.9
	23	25.6	25	26.9	16.1	13.8	15.3	20.5	19.5	20.4	77.9	66.1	70	5.2	4.3	6
	24	23.1	27.7	27.9	13.1	16.7	15.9	17.7	21.1	21.7	72	66.3	62.1	7.7	6.1	8.8
	25	24.7	26.7	27.8	10.4	15	19	17.7	20.3	22.5	69.4	71.8	72.6	11.2	6.1	2.3			1.6
	26	25	26.3	23.6	15	15.5	20.5	19.5	20.1	22	70.6	67.9	93.3	6.1	8.1	0			5.8
	27	25.3	26.5	24.6	12.8	14.7	21	19.1	19.9	22	69.8	64.6	91	11.2	10.8	0.4			3.5
	28	23.9	26.2	27.5	14.9	14.4	20.4	19	19.6	22.7	77.3	64.8	81.9	2.5	11	6.6	0
	29	27.2	25.1	25	15.5	13.1	17.8	20.7	18.4	20.8	76.9	71.5	78.3	8.6	8	2.9			0
	30	25.2	25.3	23.8	15.4	14.8	15	18.9	19.1	19.3	70	75.9	78.9	10.5	8.8	7.1	0		6
OCT	1	19.3	26.1	23.6	13.3	16	14.2	16.1	19.9	18.9	80	73.8	62.3	5.2	8.5	10.8	3.2		0
	2	22	25.6	24.8	11.4	16.7	12.4	16.3	20.6	18.1	79.1	71.3	62.4	10.4	7.8	10.6		0
	3	23.8	25.2	21.5	10.4	16.9	13.9	16.7	20	17.2	76.9	81.6	72.4	10.9	2.7	1.5		1.9	0
	4	26.7	20.3	23.8	11.9	13.6	12.8	19.4	18	18.5	70.3	78.9	73	10.2	0	9	0	1	0
	5	19.5	20.2	20.1	15.4	10	12.9	17.6	14.6	15.7	99	60.5	46.8	0	10.3	9.4	68.5
	6	21.1	20.5	21	17.2	10.1	11.6	18.5	14.9	16.2	98.1	60.8	55.9	0.6	10.2	7.1	24
	7	22.8	24.3	21.8	13.1	11.1	12.2	17.8	16.8	17.3	80.5	56.4	64.5	9	7.7	3.1
	8	20.9	23.6	22.1	10.5	11.6	14.9	14.9	17.1	18.3	76	58.4	68.5	6.7	10.7	0.4			0.3
	9	21.2	23.9	22.8	10.7	11.3	14.4	15.9	17.3	18.2	72	58.1	72	1.4	10.6	5	0
	10	17.9	24.4	21.8	10.9	12.2	14	14.2	17.9	17.5	71.4	62.4	77.1	7.5	9.9	8.5	3		0
	11	16.8	24	24.1	7.6	14.1	12.9	11.3	18.2	18	67.6	70.4	62.5	8.2	4.9	10
	12	17.4	23	25.7	5.7	13.7	11.9	11.4	17.2	17.9	72.3	74	57.9	10.5	6	10.1		0
	13	19.3	18.3	22.8	6.2	9.8	13.9	12.5	13.7	17.6	74.5	61.9	62.5	10.5	3.7	3.5
	14	20.2	19.4	21.8	7.4	8.7	12.5	13.9	13.6	16.3	73.5	65.6	73	9.3	1.2	3.6			0.4
	15	20.7	19.1	21.9	9.3	7.4	11.4	15.3	12.9	16.1	82.3	52.1	77.9	9.2	9	7.7
	16	17.9	16.7	20.5	11.2	7.6	10.8	14.2	12.4	15.4	85.8	65.1	64.9	1.1	0	9.9
	17	19.5	19.9	20.9	8.9	8.1	7.8	13.6	13.5	14.1	75	73.6	66.8	10.3	8.9	10.4
	18	18	20.7	24.1	6.7	7.7	9	12.2	13.6	15.8	72.8	66.6	70.1	10.3	10.2	10.3	0
	19	19.2	22.6	22.9	7.4	8	12.9	12.6	14.3	16.5	74.4	63.6	84	10.5	9.5	1.7			11.1
	20	21	23.6	16.9	6.6	7.9	9.4	13.2	14.8	12.7	72.5	60.6	64.9	9.7	9.8	8.9			4.9
	21	21.1	18.3	17.7	7.3	11.3	5.8	13.4	14.5	11.3	70	72.8	66.9	10.2	0	7.9		1.3	1.5
	22	21.4	18.9	18.3	9	9.4	6.3	14.4	13.4	12.8	70	73.8	67.9	4.6	3.4	6.6
	23	20.2	15.7	21.2	10	6.9	10.2	14.1	10.7	14.7	87.8	57	73.5	5.1	9.7	9.2	0.9
	24	19.4	16	21.9	8.6	5.4	10.4	13.4	10.4	15.6	78.6	56.4	70.5	10.1	10.2	9.2
	25	22.5	19.4	22.8	7.2	6.8	11.7	14.5	12.4	16.7	71.3	66.5	73.8	10.1	8.9	9.6
	26	15.2	19.8	22.6	10.9	6.6	12.8	12.9	12.7	17.2	92.5	71	80.4	0	9.5	8.4	13.4		0
	27	14	20.9	19.6	7.8	7.6	11.9	10.9	13.7	15.4	75.6	73.8	65.5	1.2	8.9	9.5	1.1
	28	18.9	20.6	20.8	6.7	10.1	9.3	12.2	14.3	14.6	82	67	74.3	7.2	5.9	9.4	8.5
	29	14.9	17.5	22	7.2	4.7	10.3	10.7	11.2	15.4	86.3	54.6	71.5	5.1	9.8	9.7	0.2
	30	13.2	19.5	21.6	4.4	4.9	11.2	8.3	11.8	15.5	72.4	58.3	75.6	9	9.8	9.5
	31	13.5	20.5	22.9	4.6	9	9.2	8.3	14.1	15	80.6	55.5	73	6.9	9.1	9.7	0.4	0
