# Supplementary material for: Evaluating phenotypic plasticity of reproductive traits among Korean rice cultivars under diverse climatic conditions
Source: Front Plant Sci. 2026 Mar 19;17:1697493. doi: 10.3389/fpls.2026.1697493 (PMC13044014; doi:10.3389/fpls.2026.1697493)
Supplement: Supplementary file 11 [file Table7.xlsx]

## Sheet: Table S7
Table S7. Jeonju whether information obtained by the Jeonju Meteorologic office.
Climate of Jeonju
Month	JAN	FEB	MAR	APR	MAY	JUN	JUL	AUG	SEP	OCT	NOV	DEC
All-time high temperature (ºC)	18.3	22.9	28.2	31.2	35.1	35.8	38.6	38.9	34.5	31.5	28	23
Average daily high temperature (ºC)	4.8	7.5	13	19.7	25	28.4	30.6	31.3	27.4	21.7	14.4	7.1
Average daily temperature (ºC)	0	2	6.8	12.9	18.5	22.8	26.2	26.5	21.9	15.4	8.8	2.2
Average daily minimum temperature (ºC)	-4.3	-2.8	1.4	6.9	12.7	18.2	22.7	22.9	17.4	10.1	3.9	-2.1
All-time-low temperature (ºC)	-17.1	-16.6	-12.2	-3.9	2.2	8.2	12.1	12.5	4	-2.7	-8.4	-15
Average precipitation (mm)	26.9	36.8	53.7	78.4	82.8	159	302.8	289.6	128.2	57.3	49.8	34
Average number of preciptiation days (≥ 0.1 mm)	8.3	6.69	9.7	8.7	8.9	10.3	16	15	9.3	6.6	8.9	9
Average number of snow days	8.3	5	2.3	0.2	0	0	0	0	0	0	1.4	7.2
Average relative humidity (%)	66.8	63.5	60.9	59.1	63.2	70.6	77.5	76.9	73.4	69.4	67.4	67.6
Average monthly sunshine hours	151.2	162.3	191.7	209.7	220.5	168.1	133.1	153.1	169.6	198.7	158.1	142.9
* Source: Korean Meteorological Administration (Average: 1991-2020, Extreme: 1918-2020)
